# Supplementary material for: A cytokine screen using CRISPR-Cas9 knock-in reporter pig iPS cells reveals that Activin A regulates NANOG
Source: Stem Cell Res Ther. 2020 Feb 18;11:67. doi: 10.1186/s13287-020-1588-z (PMC7029561; doi:10.1186/s13287-020-1588-z)
Supplement: Supplementary file 4 — : Table S2. Detail of genes expression of clustering Nanog, pEPS and embryos. [file 13287_2020_1588_MOESM4_ESM.csv]

Ensemblid	Genename	SB.72	SB.74	pEPSC1	pEPSC2	pEPSC4	ICM1	ICM2	ICM3	TE1	TE2	TE3	Nanog1	Nanog2	Nanog3
ENSSSCG00000014156	ARRDC3	3.938011113	4.542547015	1.326407199	1.275691081	2.250646522	-0.681888311	2.704310303	1.387247718	1.710159147	3.848594081	1.342862534	1.440294974	1.761101331	1.475427353
ENSSSCG00000038623	TMED1	4.584190903	4.234290262	2.509583397	2.676380078	2.389532316	4.893146367	4.783564591	3.672108572	1.391358278	2.554296368	0.023578235	3.223611009	2.739519795	2.582769243
ENSSSCG00000001988	ADCY4	0.873457711	1.303460238	1.488578052	2.653626655	2.333352571	1.257851233	5.895893937	0.710244029	1.031218828	2.15286625	1.140245626	2.123115255	3.49953386	2.11799866
ENSSSCG00000034723	PYCR1	4.756351476	5.251961979	3.239811807	3.033569062	2.944042347	0.574811796	4.913690654	5.149241349	2.286891281	5.172715198	2.54859678	3.379052363	3.207772985	3.129623531
ENSSSCG00000034545		3.50648336	4.217256499	5.093622935	5.862145786	4.898012015	5.983578259	7.621706944	2.793400335	3.661110356	6.894085611	5.126108628	5.04494196	5.040659334	3.505227176
ENSSSCG00000000022	RTL6	3.924371784	3.032837757	3.447055854	2.896496983	3.154376826	4.793300785	5.976174875	3.36080158	2.094766168	3.80514202	-0.071631131	3.59248712	3.944022552	4.000790273
ENSSSCG00000032916		13.67597975	13.98294943	11.24832513	11.4461685	10.98135995	13.14697904	12.28952402	9.486318583	12.25248482	12.79468465	9.461900534	12.35780701	11.574388	11.37864828
ENSSSCG00000033673	SLC25A6	9.005056965	8.858075144	6.733405069	6.521196344	6.576308637	5.036533377	6.814212297	8.733612625	6.649092377	4.955006694	8.98078285	6.691846641	6.109640541	6.913622682
ENSSSCG00000014311	SLC25A48	2.999862236	2.743803134	1.987319809	2.182694295	2.105621328	0.267685925	3.052178738	5.413903243	0.312529316	0.818014594	3.674485613	2.763299639	3.093722958	2.212664205
ENSSSCG00000006620	TUFT1	4.311024436	2.893572955	4.479883465	4.551856243	4.43722208	1.64493927	3.689175245	2.528762275	6.330403502	5.156136928	5.362328217	5.512327073	6.008927728	5.42977507
ENSSSCG00000003988		1.746711508	4.02630441	4.929607509	4.842639882	4.994468636	2.79779295	6.819258902	4.127918489	3.390177955	6.703925016	4.858521194	4.866117808	4.862961891	3.629583397
ENSSSCG00000030621		1.305913387	2.988407453	2.279288677	2.672036671	1.55157929	-0.742672691	5.169985379	2.44886842	1.22161931	3.48792999	1.744617531	1.526324231	1.256167892	2.76203246
ENSSSCG00000034407	AMN1	4.188949844	4.444028363	2.732492285	2.736996397	2.961255102	3.821111636	6.064295677	1.431305591	3.426590995	4.019090334	0.694567074	2.750406728	2.06988642	2.250421169
ENSSSCG00000014013		8.054793795	7.942815538	4.46144414	4.338300087	5.195988537	4.736912121	5.779564195	4.164544835	6.461899016	6.616488506	3.703117694	4.761356447	5.344907865	4.707080718
ENSSSCG00000038774	MAPK13	4.354635814	3.719923257	3.063462256	2.988619986	2.516885568	-0.826261422	3.236046816	3.910228052	4.833686737	4.303279368	2.728414969	2.938814225	3.208430817	2.092127804
ENSSSCG00000006853	PRMT6	2.719130194	2.700942153	4.616478418	4.611429268	4.419359945	1.258413514	6.77201457	3.598999024	4.792074002	5.618981186	4.016443021	4.567707659	4.701302747	5.117533877
ENSSSCG00000035227	ESRP2	3.790585905	3.269548082	4.207119011	4.28462445	3.90830802	1.290151139	5.652398624	2.244033176	5.695713692	6.622967258	3.864748597	3.507882007	4.469194861	4.097935788
ENSSSCG00000027121	ODC1	10.96308866	10.58833725	8.550995928	8.315082553	8.453653264	6.966536137	6.974079521	6.891190391	10.28951319	10.03756634	10.10015742	8.975507814	9.014505901	8.555941043
ENSSSCG00000011880	EAF2	2.596182693	1.878109433	3.885836491	3.869177639	3.602244208	1.354730136	5.34730643	1.354730136	3.753439954	5.845317459	3.454795395	4.879540254	3.980489229	3.481714569
ENSSSCG00000014015		2.884103385	2.99236018	2.382712712	2.093314073	2.052172859	5.603606914	3.212390239	0.211091784	1.622621263	-0.083465845	2.685904653	1.845557763	1.740021529	2.777111371
ENSSSCG00000006250	LYN	4.845689718	3.889181538	1.495467587	1.352911788	1.029542332	0.444793172	0.811409049	1.19766415	3.143495433	3.226521306	2.341605156	1.940867491	0.9172188	0.490530897
ENSSSCG00000013753		8.273354968	7.579688704	9.032603899	8.408124982	7.244410373	9.751002272	8.885900409	6.208860432	10.26603321	8.698093489	5.349709177	8.810309639	9.688657225	8.756326444
ENSSSCG00000038269		3.904608634	1.980959232	4.315019652	4.207343771	2.732596649	1.344933496	6.252308548	5.0021589	3.487773367	4.248594034	1.640420352	3.04456953	4.196201605	2.677053253
ENSSSCG00000008247	SUCLG1	9.365389438	9.760182154	6.896646895	6.701192296	6.871051199	8.038479385	8.237681694	5.78467171	8.759149452	8.100066533	4.869248778	6.905204743	6.794366	6.646654735
ENSSSCG00000014141	RFESD	4.29934072	5.596242508	3.60364399	3.500280728	3.329058797	1.331749942	2.697912891	5.53374147	4.041181617	3.221514971	5.915838737	4.415644036	1.977651989	2.577118977
ENSSSCG00000000521	PHLDA1	0.659252018	0.671590024	2.943691724	2.852847751	3.30146064	4.559055403	1.863891525	1.863891525	2.640993222	1.863891525	3.60204366	4.015724556	5.31552756	3.535014645
ENSSSCG00000031093		3.772616445	0.557719221	1.667484969	0.861355682	2.743050659	2.320344813	4.530156635	-0.429025343	1.865958014	2.812380288	0.32765247	2.83106039	2.320621758	1.470151472
ENSSSCG00000031838	RPS27	8.317082579	8.099960544	7.07231252	6.847522812	7.21716502	6.430950777	5.422345473	9.551233198	7.211799835	5.268479318	9.950925243	6.685862967	6.393825374	6.5334677
ENSSSCG00000031170	TMEM123	1.22143906	2.547996967	4.812709813	4.527398238	5.11279383	2.741447159	2.741447159	5.677661447	4.10722702	5.015541624	6.009270065	4.259032404	4.723048046	4.953602468
ENSSSCG00000006307	RCSD1	4.775177761	4.242514537	3.574818972	3.314709957	3.806730992	0.292796016	5.989043106	2.53413295	5.14842347	5.121990484	3.502319649	4.36798452	3.784984536	3.495884564
ENSSSCG00000012172	ACOT9	5.47084625	6.88136482	4.471835627	4.14495773	4.23871232	2.197336951	3.936696908	4.244638751	6.061552868	6.997503969	5.032843608	5.018895582	4.262753703	2.788927122
ENSSSCG00000025353	TNNT1	3.123198871	2.910332723	1.677300622	2.118644957	1.770056477	3.932007949	0.01672807	0.166005978	3.862121986	1.230496566	1.460789852	1.910323818	2.711704223	-0.489812136
ENSSSCG00000004404		1.476000547	1.248351265	3.492085875	3.703980556	3.59013241	4.104530581	5.387534523	5.216036265	1.316916521	1.71343619	1.948607641	2.960992034	3.556176624	3.068211144
ENSSSCG00000011619	EEFSEC	4.709101158	4.916137622	3.482949142	3.676979814	3.657974921	-0.155005828	5.716184451	5.159690914	4.371424566	3.927443737	4.013686262	4.490186282	3.688815763	4.562093888
ENSSSCG00000029781	SELENOM	4.512161186	2.96639032	1.345843162	1.495013167	0.928793813	1.893003256	2.30634452	4.205297699	0.237729759	0.159927936	1.826728798	1.54270882	0.298160962	2.818600596
ENSSSCG00000009139		4.605394191	4.947725002	2.368339534	2.571785331	1.826675258	0.247926113	3.831503837	2.896261003	3.95762547	4.290158561	2.332043525	1.640890813	1.303352922	3.293655898
ENSSSCG00000011490	C3orf49	0.353742019	2.436955514	2.360789341	2.360789341	2.360789341	0.857500557	0.857500557	0.857500557	1.459980418	4.067082494	5.471043486	2.887903977	2.379732024	2.379732024
ENSSSCG00000038044	GYG2	4.155919411	2.757686667	2.796633356	2.872099435	2.563892359	5.943607406	3.869675931	0.716661552	2.759135196	2.688354695	0.224601186	3.216935041	2.704642461	2.426554625
ENSSSCG00000000133	TST	3.061830501	2.92326137	2.200362562	2.402140643	2.22399447	4.137286503	3.213338989	5.365457608	0.948310054	0.144305065	0.720626734	1.448214573	2.33532033	2.190101136
ENSSSCG00000040698	PRR7	2.685981443	1.840429281	3.13514177	3.769603822	2.719822039	6.029897538	2.529154472	4.258400476	1.683091668	1.248749388	1.815909076	3.009278613	3.163108327	5.232117195
ENSSSCG00000039373	SNX24	4.383883796	4.088601039	3.494529311	4.089239177	4.227419134	0.686585428	4.786484997	2.519385627	5.759108639	6.365766251	4.300578881	3.112285598	3.835794027	3.315502365
ENSSSCG00000010102	SLC7A4	2.870410984	3.730233085	1.190762034	1.706398115	1.497792748	-0.728294484	2.127534562	0.895173936	2.450677346	5.018315906	1.720411291	1.295136121	1.24116134	1.235517838
ENSSSCG00000012633	IL13RA1	1.899581797	2.225043972	3.589129955	3.475522935	3.663725279	5.34859632	4.880000823	5.084560169	0.161896108	3.158840837	2.270456707	3.45626626	3.543776119	3.363047593
ENSSSCG00000000694	GAPDH	8.842478957	8.5598977	7.340513819	7.244730893	7.355906525	7.86820101	9.591618082	4.889839062	9.411728705	8.821882219	5.27149252	7.424692652	7.401878604	7.61822725
ENSSSCG00000027026		-0.063480127	2.045376868	0.921909451	0.921909451	0.921909451	0.093611687	0.093611687	0.093611687	5.238182607	0.093611687	0.093611687	0.95706772	0.95706772	0.95706772
ENSSSCG00000028549	ECM2	0.153519291	0.478179074	2.786325608	0.623831428	0.757632878	4.464623414	1.058847944	-0.181128335	3.184943449	-0.381498025	0.955044449	1.9954825	1.636725173	1.447459043
ENSSSCG00000038362		8.037268481	7.723093706	8.551836635	8.65187137	8.390064871	4.681535899	10.11269368	8.345432488	9.110840154	10.29949063	7.345069534	8.704819957	9.647313475	8.460498835
ENSSSCG00000017160	CBX4	3.618497489	2.80795501	4.062140364	3.781589976	4.060705304	2.133457269	1.961293386	3.675552548	5.307900266	6.650732894	1.988297237	5.114328936	4.580286777	4.847351477
ENSSSCG00000026587	BATF3	3.360486525	2.573816599	1.073774912	1.963308694	0.281040183	1.272500545	4.293751337	2.248185008	-0.45039302	0.678460755	-0.005951439	2.525542233	0.40646705	2.24926529
ENSSSCG00000033297	AP5S1	4.677663866	4.075116491	3.539478502	2.949587838	3.856035842	3.97965722	4.853579443	2.322745308	5.929508717	5.587731682	0.633423	4.811130275	3.194884119	4.441910271
ENSSSCG00000024028	STARD3NL	4.515317388	4.483132824	4.59017797	4.533103215	4.89164412	6.538485162	7.173421559	6.601135666	3.537079496	3.036657048	2.338826565	3.647737115	4.932825722	4.199878582
ENSSSCG00000014132		2.837501459	3.350450607	4.753771087	3.517099336	4.175031612	0.325098156	5.112205193	4.429975086	4.426060762	5.362837695	5.043858277	4.862598054	2.906563496	2.540322331
ENSSSCG00000004873	FBXO15	0.752634945	1.589718549	2.474229488	2.880696119	3.134221706	0.983383262	5.56434028	2.006324134	4.203895472	1.165491394	1.964368806	3.563470712	3.587536281	3.559619417
ENSSSCG00000030849		6.990627826	7.92677382	5.413697934	5.350045991	5.554934002	4.137666181	5.488423209	7.714945427	5.572912662	3.737742414	8.05135876	4.972305165	4.747850629	5.238065081
ENSSSCG00000027657	ZC4H2	0.626554172	2.437097551	2.083990762	2.600768814	2.72429001	-0.430802892	3.618346053	5.260216338	2.209153446	0.995675006	3.428653746	2.311924029	2.380029061	2.88137603
ENSSSCG00000004216	ECHDC1	5.625754422	5.12338288	3.398421759	3.669693292	3.415967809	1.839796596	1.955684537	2.377122211	5.442515668	5.530641837	5.512990305	3.59098036	3.286407128	2.920987722
ENSSSCG00000003669	MFSD2A	0.898759955	1.211175522	3.667416811	3.515337969	3.596366852	5.92936411	2.316419369	4.339209259	2.194924007	2.611496709	2.196173814	3.954432989	4.211171115	4.277886275
ENSSSCG00000038542		0.600140756	0.600140756	0.995700544	1.341348587	1.542336209	0.194642749	0.194642749	3.727772321	0.194642749	0.194642749	4.244597884	2.175434936	2.951814352	2.27448082
ENSSSCG00000022820		8.85037282	8.810125477	7.053513506	7.068693539	7.182219167	4.807778612	5.838088706	7.782471426	8.505171452	7.638817871	10.34718566	8.328782936	7.846044212	6.744214199
ENSSSCG00000002497	TCL1B	1.208208311	0.479625255	2.69683785	2.69683785	2.69683785	1.158209358	5.490215561	4.4500709	1.158209358	1.294877664	1.603225612	2.754786766	2.754786766	2.754786766
ENSSSCG00000000031	MCAT	5.76194761	5.092419481	4.135577742	3.939065024	3.640987731	0.356233739	6.141537612	4.375901886	4.996219433	5.308467543	3.594068392	3.929849303	4.192994693	4.314869609
ENSSSCG00000034514		0.042845549	0.042845549	0.720615476	0.720615476	0.720615476	-0.78560178	0.975994375	-0.78560178	2.378048963	2.681392762	1.00808081	4.037876089	2.026607241	0.001443189
ENSSSCG00000006958		4.673250177	3.416216145	4.043514802	4.670586889	4.007088868	1.662096015	5.714007614	2.096001081	5.636126484	6.926667912	3.553941322	4.598337913	4.377017494	4.603513192
ENSSSCG00000037003		3.827231133	1.706299763	-0.392809328	1.718504506	-0.392809328	-0.38448265	-0.38448265	2.72499766	-0.38448265	0.595736524	1.771103016	-0.003225939	-0.003225939	-0.003225939
ENSSSCG00000005664	LRRC8A	3.875934798	6.355170733	1.922408964	2.04288347	1.849589554	1.332253044	0.924411747	1.122275073	2.915337602	3.139601205	2.8204232	2.132075978	2.690046499	2.108052248
ENSSSCG00000021411	HIST1H2BD	0.496387236	1.337165795	2.343014786	1.830813027	0.488949881	-1.608737158	2.06956439	3.262550635	3.944259789	2.069763285	2.007102975	1.799913763	0.141191788	1.288393119
ENSSSCG00000033214	GNMT	2.447174717	0.961149289	2.70805502	2.945988198	2.519820482	5.305091441	4.576520223	1.919384037	0.559904384	2.940846986	0.444376741	2.964716512	3.361368395	1.974332615
ENSSSCG00000004199	EPB41L2	3.225702365	2.932228261	3.680030333	4.045906146	4.082428525	5.93009637	4.214445764	6.199473131	1.644431784	1.514755302	2.210014768	4.278568764	4.135587933	4.191924694
ENSSSCG00000000802	NELL2	2.181008064	1.534561296	3.472172081	3.609564991	3.568633416	1.925869586	1.973788027	1.993967827	6.742433252	3.727698796	3.040574476	4.4432374	1.992929917	3.349408882
ENSSSCG00000010723	ACADSB	4.401616729	5.096496589	2.7634858	2.647391818	2.601491775	-0.54579799	3.016446164	3.172568951	4.27176697	4.551225143	3.379325271	2.99619215	2.643759884	1.988848914
ENSSSCG00000038144		5.237746832	6.026174007	3.675570232	3.930705848	4.222000974	4.449175935	1.701897082	1.349257626	5.845035973	5.266111888	4.684736102	3.700070923	3.78686083	3.157109758
ENSSSCG00000017776	ERAL1	6.25684266	6.30665194	5.448946841	5.36600444	5.382439597	1.400398245	7.344868858	6.508687367	5.813143485	6.899300036	5.178399293	5.846230816	5.420219329	5.654573656
ENSSSCG00000013320	PAX6	1.957862867	2.876009811	4.825168332	4.90512959	5.107884701	4.147336913	4.08710207	6.253048204	4.803829384	3.886172247	3.903635549	0.815997899	4.631933046	4.327415738
ENSSSCG00000004970		9.093167573	9.115508991	7.461829739	7.21824827	7.3301601	7.43370585	6.674909955	9.98090367	6.372643691	5.585885957	10.00862634	6.854966544	6.747764303	6.821391474
ENSSSCG00000007850	ANKS4B	1.830574833	0.982188187	1.362585959	1.223867897	1.455473604	4.767009243	0.022131038	3.590512784	-0.312052638	-0.312052638	0.891012192	1.364556187	1.596032991	1.364556187
ENSSSCG00000014540		15.24981972	14.63732268	12.10775097	12.11475018	11.89756056	10.84338559	11.54993675	11.15472364	14.06161012	14.12043743	13.66794365	11.73764991	12.34994529	12.59328213
ENSSSCG00000003557	LIN28A	5.209709617	5.163665741	4.665332194	4.803724972	4.469785788	3.794771949	6.283891163	1.465018067	7.026318971	4.575613563	4.719135408	5.311726846	6.85707606	4.116192715
ENSSSCG00000022726	RHOD	4.033138604	2.932168217	1.985202355	1.883052217	1.466127012	1.031356	2.913767935	4.178104468	0.153814141	0.440215402	4.045947692	3.962803946	3.193438101	1.76248044
ENSSSCG00000029983	PCGF3	5.070692993	4.169276555	2.217234954	2.300364506	1.912573663	-0.586890425	2.404235825	2.419822044	3.443039801	3.513762396	3.589268271	1.374016635	2.099667715	1.646896977
ENSSSCG00000012365	MSN	5.096279455	6.092900516	2.146684004	1.888024322	3.136757237	3.333479815	2.705803493	1.208691295	4.620505819	3.603737783	1.679373714	3.281147508	4.175075576	2.723306461
ENSSSCG00000027538	TMEM258	6.090110886	6.817292652	3.693244116	3.606516492	3.722271742	2.54540445	3.707157272	5.928666833	3.717187283	2.22518921	6.02277225	4.253878325	4.464720334	3.837395457
ENSSSCG00000003758	CTBS	1.403583693	1.993162066	4.237739758	4.637175364	3.544605701	2.841372905	4.43833228	1.971850441	4.139596816	6.700036037	3.976884242	4.307005939	4.166783805	4.834707971
ENSSSCG00000017340	DCAKD	5.623658636	3.92913625	3.049129226	3.16711494	2.474417428	1.06414164	4.020799287	2.353489075	4.821087262	4.440417347	1.164693889	2.371535313	1.750895477	4.021965047
ENSSSCG00000004529	POLI	0.400583259	1.196498247	3.39354474	2.751682038	2.953031574	1.110538956	1.700171624	1.706034849	2.616012029	5.254101129	4.793019015	2.565943798	1.5310778	1.721216143
ENSSSCG00000013889		7.559046533	7.55069136	6.030875274	5.829534049	5.936371833	4.592469601	5.849443278	8.738879485	5.7246142	4.286291221	8.827834315	5.645699869	5.476331734	6.747932467
ENSSSCG00000027480	KLF1	4.956552186	4.592508435	5.403642653	5.291644079	5.5403676	4.068990113	5.18370642	8.179350201	4.25636663	3.587377615	7.887752757	5.892188979	6.78181406	6.785170952
ENSSSCG00000004480	COX7A2	9.305004893	9.333120058	7.955170743	7.883980377	7.71777069	6.34632935	7.182557987	10.53880715	7.15749817	6.352261873	10.79992469	8.725063244	8.117986508	7.604513737
ENSSSCG00000036042		1.80325899	0.227277837	2.435621114	2.143811356	-0.117864742	-0.669601473	3.082805801	3.012062206	2.838156884	1.94174843	-0.669601473	2.976926023	1.392238422	2.492660351
ENSSSCG00000004249	CEP85L	3.109616206	1.903725373	5.318995051	4.894429139	5.985301916	5.977051369	6.927009813	4.164643936	6.215689674	4.838513953	3.307139335	5.092362435	5.925752165	4.720640902
ENSSSCG00000020835		5.686024656	5.808712875	2.618120306	3.052641169	3.036899395	4.718504012	2.95302901	5.709041173	3.038066097	1.304288205	3.257064078	3.068743358	2.977624768	2.381229118
ENSSSCG00000002517	WDR25	3.304615029	1.680836821	3.573988403	3.883306865	3.980029077	0.772122998	6.013314703	3.063410516	4.460040074	5.805037558	2.862878771	3.963557551	3.818979575	4.22759085
ENSSSCG00000035537	RUNX1	0.888288112	1.052272749	1.129441349	0.974361799	2.737827408	3.395521966	3.911454928	2.478512856	0.556951396	-0.145104818	-0.041036016	3.615971309	3.16287265	2.023770973
ENSSSCG00000003354	CCNL2	5.96529886	5.321492941	4.297216675	4.721242176	4.257967231	8.227192544	4.830633924	2.871402579	5.035099802	3.751316713	3.124057015	4.321269844	5.146023055	3.011829774
ENSSSCG00000024431	ATG9B	3.928216402	3.050970661	3.386404774	3.722799008	4.172976727	1.522943817	7.307647672	3.214609461	2.972320904	4.3990572	1.989005194	4.697393247	3.317830179	2.670990018
ENSSSCG00000039254		0.004150684	3.088101571	0.555087596	0.555087596	0.555087596	4.718119823	-0.09287334	-0.09287334	1.096159448	-0.09287334	-0.09287334	0.579261212	0.579261212	0.579261212
ENSSSCG00000013886	B3GNT3	4.669325532	5.153077773	2.762666024	3.486552054	3.400952225	5.932854864	6.112412204	2.950773901	3.218555039	3.354736606	0.920052593	3.19672812	3.636690776	2.685747083
ENSSSCG00000015862	LIMS2	4.859983726	3.128783522	1.566910032	1.848775289	1.958886701	2.507994259	2.471740439	-0.668788909	3.402687381	3.653113366	0.171652872	2.226191824	1.977992384	2.667133933
ENSSSCG00000022004	SH3BP2	4.96978551	3.889246915	2.995910113	3.157019903	3.227599248	4.400622325	5.050794971	-0.314019218	3.050850738	4.301028071	2.034264215	4.308862661	2.855329858	2.721746464
ENSSSCG00000005287	PSAT1	2.425410879	5.649120533	3.137612284	2.717111057	3.586362959	0.962883821	5.955724622	4.318345281	3.205882223	5.151480975	3.060336413	4.016847303	3.886257856	2.14509913
ENSSSCG00000014182	SLCO4C1	0.354917317	0.982058515	3.559601148	3.608737605	2.608113184	1.011945618	2.685155949	2.321968651	3.958130249	4.862518001	4.871448198	3.445267058	3.201110805	3.579385999
ENSSSCG00000012275	ARAF	5.626259133	5.745145385	3.798269696	4.0306094	3.961665728	5.90698016	6.340486916	3.051732394	4.655332985	4.803284795	0.840194992	4.187206261	4.567886094	4.326204615
ENSSSCG00000037619	EEF1AKMT3	3.47024283	4.18695111	3.808502199	2.819655957	2.819717974	-0.425363276	2.731377962	4.019120582	4.945353242	4.950467377	2.250926664	2.307595011	3.397460903	2.000461642
ENSSSCG00000034278	SLC31A1	5.055213406	4.676388184	6.626253189	6.217682938	6.574385185	3.777697027	5.995885797	5.052608845	7.431371953	7.737762208	8.933681604	7.176486325	7.354359657	5.730557208
ENSSSCG00000005437	KLF4	5.452199976	4.346707354	6.651812192	6.616110647	6.489264959	9.109020018	8.151366371	5.501671507	5.270765141	5.762211433	4.042554586	6.384433722	7.042824185	7.359080563
ENSSSCG00000038249		1.535083929	-0.043408031	1.047112374	1.512207706	1.244540365	0.010589118	0.04947879	4.877759351	0.046845185	0.045819756	3.058938256	1.704644275	1.810270197	0.818083271
ENSSSCG00000005671	CRAT	6.235598714	5.365820935	2.680931054	2.804860847	2.441596241	2.888925263	3.879832528	1.91205878	4.470198194	4.339010871	1.313768239	2.857012597	2.044167258	3.525132529
ENSSSCG00000030067	GINM1	4.713360096	4.099216723	3.75584287	3.322729036	3.476539661	-0.282151411	4.826966957	2.849399541	4.007789963	5.661336762	4.139777741	3.639029779	4.757155279	3.061648197
ENSSSCG00000016225		3.13892	3.173208414	4.830192891	4.694753567	4.558887514	6.108347588	6.403450835	6.410559241	3.375491361	3.963887352	1.92834974	4.574372013	5.478519327	6.031824543
ENSSSCG00000037676	KAZN	2.592079571	1.780899285	2.178053195	3.423121934	2.665728049	6.408610836	2.480901584	2.047143371	0.824154896	3.348312943	1.053837131	3.06386352	3.876269247	3.728250194
ENSSSCG00000037646	DNAJA4	4.548686788	3.835122822	1.021415792	1.749748486	1.934634189	4.033782343	1.776036589	0.467324063	0.683490921	0.963652427	0.865635468	1.138061202	0.672273564	0.639622912
ENSSSCG00000008842	KIT	4.635665975	3.696045242	3.39104657	3.362698179	3.170555285	5.458871127	4.582638672	5.11253004	1.290111178	1.294050441	1.376723627	2.855793681	4.407063092	2.77802611
ENSSSCG00000005619	TOR2A	4.659152557	3.507772462	3.060576858	2.799805752	2.777817377	6.474030094	1.71565839	1.701327928	3.497359265	3.870787843	0.726081178	2.775164933	2.68690901	3.568249775
ENSSSCG00000014780	TRIM21	3.094214854	0.485801328	2.090007857	2.090007857	2.090007857	4.290769519	4.607989997	2.224178295	0.764567516	-0.428219124	1.494957505	2.497768814	0.810870441	2.050231216
ENSSSCG00000011250	ACAA1	7.915504896	7.544009977	5.823764652	5.746218828	5.669298876	6.90049416	8.541696802	4.581848159	6.451523679	6.943374877	3.01189675	6.181019766	5.805483078	5.948068798
ENSSSCG00000013595	CERS4	3.665977828	3.589814315	2.288009015	2.466113483	2.083194401	0.413310937	5.745670571	2.772724229	1.299011026	2.667326503	0.213181994	2.493211918	2.746366478	3.219538273
ENSSSCG00000001834	MFGE8	5.287763212	4.55840206	3.695834781	3.833956605	3.636033465	5.949412621	5.89250066	5.081905693	1.760588315	2.28265922	1.630429506	3.765605032	3.953430483	4.761297458
ENSSSCG00000003708	ANKRD29	4.147931547	4.604107176	1.524077225	1.613301631	1.672473962	-0.647296691	1.188657175	1.694246594	3.302923583	3.110191727	3.249691366	1.537098144	1.122020736	1.673645463
ENSSSCG00000014958		1.390556516	2.62980661	1.661067389	1.508141146	1.66182638	-1.631434422	1.307535796	3.27563013	2.351757272	2.845500826	3.052562093	0.123394708	2.592876059	3.677188674
ENSSSCG00000000024	PARVB	5.153443544	5.254903061	2.273094403	1.643091994	2.028143672	2.125627993	0.935904927	1.992156156	4.47238539	2.427431152	1.913813211	3.707605386	2.832779086	1.321409814
ENSSSCG00000036540		0.110819247	1.736543794	2.740678635	-0.327006109	-0.327006109	2.799582191	1.235708244	-0.506792896	-0.506792896	-0.506792896	2.60893459	-0.526012137	1.980965698	-0.526012137
ENSSSCG00000028850	RPL26	6.792594849	7.382323047	5.005455128	4.74632363	4.980192521	4.291932833	4.687628374	7.356968437	4.328128747	3.043515059	7.412763292	4.656507255	4.456871329	4.419666824
ENSSSCG00000003552	AUNIP	2.281517603	1.755905395	4.222804961	4.200305487	4.454249143	2.706563286	6.152599298	6.150838909	3.101172254	3.107537156	2.625027472	5.584738155	4.054988205	3.67168185
ENSSSCG00000006083	LAPTM4B	6.744020354	6.414907508	5.974329438	5.892769208	6.017947316	7.573067	8.80304346	7.115979331	4.780449143	5.347908494	2.73318615	5.870690286	6.671123409	6.174574175
ENSSSCG00000027571	ARL13B	3.487632457	3.762079781	3.300009907	2.866599329	3.258707986	5.237766931	5.911980072	3.920045082	0.478823813	2.534860645	1.577482507	2.826415891	2.909894407	1.82495555
ENSSSCG00000039472	SLC3 A1	2.231733176	3.156716911	4.567016338	4.341557319	4.78958049	4.600954091	5.256610213	7.024467574	1.891368805	2.795974295	4.467733892	4.916812204	5.534752271	5.188477165
ENSSSCG00000034338		5.63443634	5.418014214	2.477756666	2.445250981	2.128970644	1.913015761	2.165860769	4.70896561	2.843300458	1.676489625	4.508801756	2.423545881	1.640806613	3.180423987
ENSSSCG00000012999	CAPN1	5.946354338	4.438032557	4.677960931	5.012050439	4.765745405	6.677262483	7.066545781	3.31138297	5.728867794	5.844816305	1.667069404	4.133178713	4.660392834	5.768574245
ENSSSCG00000040385	RFNG	4.355353393	3.979419529	2.22073192	2.173713266	2.012652068	0.588044744	5.214046216	2.115161161	0.017388455	3.456913569	1.741354909	2.447444598	2.13326305	2.829584238
ENSSSCG00000010299	ANXA7	5.73471447	4.609354743	4.543226033	4.390646577	4.535708914	0.433343976	5.436039355	5.383230747	5.65159654	6.173768831	5.231337658	4.538454418	5.176750667	3.660515761
ENSSSCG00000003795	WLS	3.793552492	3.848299873	4.555037695	4.317985466	5.954298715	2.699204712	3.31403332	2.962368813	6.677248672	7.231796731	6.169461446	4.37023193	5.196009988	4.974485946
ENSSSCG00000002294	ARG2	5.287864909	5.827486205	5.941454382	6.08619901	5.912567383	8.497851555	7.402492032	5.825225682	6.157392324	5.883058714	2.090387979	6.749912163	6.592511992	5.669100641
ENSSSCG00000016342	HES6	4.482124549	4.669218715	5.455881422	5.341933098	5.227339711	7.224962737	7.448744836	6.711483022	2.377148775	3.97796947	3.693637402	5.712213391	5.802649803	5.957603825
ENSSSCG00000035198		0.050883053	2.456557926	0.636543812	2.276488164	1.278389582	0.669608011	0.481524914	0.192811449	4.748045439	1.252020686	0.944007359	1.545010389	-1.225683641	1.738828391
ENSSSCG00000031557	CHCHD6	7.035185788	6.308191951	3.955575043	3.920442096	3.567264468	5.138253362	5.755660612	3.269157538	5.421965419	4.248169351	1.606560191	4.297055212	3.473961365	4.15755828
ENSSSCG00000012880	CPT1A	2.641442512	2.452577421	4.421013398	4.819657469	5.007395771	7.148815373	6.251533981	4.463905525	3.117771925	4.039813027	3.132649095	5.910847998	5.487317216	4.938125001
ENSSSCG00000007702	FKBP6	0.950625032	2.687427204	4.394720092	4.394720092	4.394720092	3.233332505	4.596893459	2.533582107	2.533582107	4.651226566	6.742169229	4.475809999	4.475809999	4.475809999
ENSSSCG00000000887		2.570760529	2.025207999	3.948591105	5.445972004	6.202362924	5.647443159	6.969523178	4.72899732	4.197378217	5.742217413	3.455998029	5.793616455	4.598903253	4.668631171
ENSSSCG00000035332	ZNF436	0.53046125	1.399491378	2.657694971	2.31868224	2.040522575	0.779805507	5.540666668	2.514628606	0.86118359	1.60440423	1.81941937	1.586978328	0.850382749	4.218081124
ENSSSCG00000003187	FCGRT	4.56663696	4.642405665	2.031769421	2.306845077	1.924259875	4.844058714	2.530458715	3.937311371	2.156617625	0.829564778	0.361159326	2.19849683	1.923136935	1.877497118
ENSSSCG00000014371	NDUFA2	8.436716051	8.597721035	6.140139566	5.82561398	5.463070219	4.824566397	5.344346609	8.202378293	6.021601795	4.934686743	8.60718981	5.779409181	5.746754171	5.965819739
ENSSSCG00000006642	MINDY1	3.505739874	2.742532275	5.408852922	5.203582865	5.331477433	4.400736947	6.774267118	8.171715495	3.841280685	4.339552824	4.151380436	4.417195919	4.72574509	6.092104124
ENSSSCG00000038746		0.061843783	3.268387617	2.042902332	2.042902332	2.042902332	5.139911027	3.110265539	0.204661699	3.433304239	3.107363227	0.287603594	2.095210592	2.095210592	2.095210592
ENSSSCG00000007738		4.628154256	3.709150895	3.591756005	3.888290853	3.900006343	6.641706937	4.53677541	1.546618064	5.432766486	4.537785322	1.291591434	4.452576389	4.566406923	2.930827464
ENSSSCG00000003732	MEP1B	2.341108494	1.47738863	1.736551898	1.789360875	1.736551898	0.975562983	-0.932608934	0.645362837	3.690296225	4.875056542	3.435777552	1.853814787	1.890203935	1.753946339
ENSSSCG00000022773		3.202706572	3.52651886	4.624169054	4.608991738	4.554595434	5.251343107	7.822095806	4.906172753	3.151409931	4.267142924	1.506778004	4.952319776	4.577802693	4.200684109
ENSSSCG00000000396	STAT2	3.277107308	3.291228293	4.412006875	4.601544115	4.574956171	5.870415707	7.244375448	6.131466337	2.63280587	3.698325375	2.042910605	3.951539276	3.889506932	4.557780901
ENSSSCG00000010774	ZNF511	5.690403339	5.390818933	2.461969275	3.43519073	1.931694628	5.46452888	2.39935487	2.598728857	2.461525008	2.034879141	3.260897744	2.908100704	1.397147341	4.086404257
ENSSSCG00000002907		6.571835161	7.676964456	3.945614674	3.801555602	3.889422221	2.520726425	4.309060673	5.623685773	4.460982105	2.872348794	5.613305905	4.554138366	3.96551027	3.839599738
ENSSSCG00000038289		0.761981766	0.487988945	3.224012606	3.474965261	3.323756003	1.773775154	5.713397431	2.145145633	2.150234118	4.916344424	2.801777494	3.078109037	2.82262395	2.936282091
ENSSSCG00000033998	SLC43A3	5.267311724	5.457332955	5.510006646	5.618759183	5.129917753	4.587626994	3.982614006	2.584402505	6.224197269	8.602734959	6.458201759	6.35316755	6.843885021	5.449572849
ENSSSCG00000024260	RPL11	10.29551023	10.53738471	8.634874494	8.342761546	8.428069469	7.316560128	8.165599785	10.84176268	7.854108151	6.606851373	11.15389793	8.816665669	8.303212412	7.563659954
ENSSSCG00000001952	NFKBIA	3.656512109	4.327751143	2.158630994	2.282198605	2.984301069	-1.187114625	2.292496082	3.803119467	3.271589155	3.257217575	4.230625413	3.569583884	3.855685709	2.119108997
ENSSSCG00000017954		5.170411829	4.998901074	6.588124039	6.761260027	6.269028046	8.554762051	7.598787179	4.692680989	7.435874201	7.110399387	3.137249776	6.12960343	6.928752742	5.538809768
ENSSSCG00000025557		5.957981047	0.558227545	0.861384558	0.733010313	1.931659874	1.037576197	1.037576197	1.037576197	1.037576197	1.037576197	1.037576197	1.501832378	0.048084985	0.74304186
ENSSSCG00000007308	ROMO1	6.11739695	6.175950357	3.875708519	3.480646736	3.665834669	1.833117798	3.81729479	6.109055852	3.714552703	2.327273433	6.073372051	4.233519364	4.284777935	3.600742547
ENSSSCG00000015462	TPK1	0.696296506	2.744595233	3.368438447	3.206024546	3.565375903	0.759587319	5.563914708	4.539290273	0.908136825	3.740838667	3.450633944	3.560643182	3.232914418	3.48499096
ENSSSCG00000009146	RPL34	6.678556801	6.880538419	5.163874234	5.124985841	5.184284904	4.583732968	4.516627706	7.860020365	4.500158643	3.514746145	7.920552047	4.959995112	4.796912478	3.744196174
ENSSSCG00000026517	CALML4	2.132005276	1.977221829	3.933345634	4.686953629	3.777260226	7.242440614	4.46933473	2.577860389	4.045711693	2.778580872	2.204920159	3.808260068	4.882291124	3.981683635
ENSSSCG00000022384		2.707606394	2.299626472	3.330116998	2.350389001	3.984069609	0.917927292	4.482445335	5.621407443	3.470576746	0.664391035	4.751106666	3.76904221	2.069970031	3.357254598
ENSSSCG00000001060		2.330525959	1.142978638	1.196817886	1.196817886	1.196817886	0.183467666	0.183467666	0.183467666	0.183467666	5.690673167	0.866500869	1.234234636	1.234234636	1.234234636
ENSSSCG00000003894	CYP4B1	3.502789304	3.065139391	0.182565255	1.368355203	0.569507075	-0.176804744	-0.260326439	-0.260326439	3.499540702	2.332336857	0.602302585	0.579732187	1.51382897	-0.135557731
ENSSSCG00000036322	SPRY4	3.953212186	2.966508066	3.517367482	4.542376722	3.49672064	6.799791524	1.547730972	1.911136116	4.455018114	4.022907206	2.88674263	4.981533437	5.288416901	5.210670589
ENSSSCG00000006040	DPYS	0.926173184	0.868234461	2.29677631	2.343764082	2.247256208	0.358748175	5.944625665	3.517486367	0.81815065	1.446587234	1.357636338	2.321726706	2.321726706	2.321726706
ENSSSCG00000039456		0.092645694	3.216656435	-0.050723114	2.847134648	-0.050723114	3.232765858	1.999456134	-0.541433081	1.60363935	-0.541433081	0.51796872	1.74932932	1.662069521	-0.425748494
ENSSSCG00000035322		3.415610618	5.2966492	2.372195168	3.719780008	2.51028902	2.274338865	2.865352204	5.866620799	2.480468831	0.823871399	5.015100422	2.479542227	3.656971853	1.990867031
ENSSSCG00000008101	FBLN7	4.508638002	4.251129851	2.461232169	2.452770853	2.19274313	3.554051132	4.309448294	0.109655146	2.459937632	4.808289821	0.501831079	2.959116198	2.186563417	2.513155216
ENSSSCG00000032971	SMC1B	2.470792636	2.96428014	4.217259713	4.165402654	4.368653658	7.442508045	5.660132192	2.452812665	3.79233814	2.61274381	2.247294535	4.209882941	4.126620471	4.126620471
ENSSSCG00000008061	ELOB	8.098585765	7.62412867	5.508747589	5.383103237	5.588276135	4.263490419	5.518295924	8.035217447	5.42253883	3.458716325	7.855923424	6.184690136	5.605822116	6.206165778
ENSSSCG00000038521	CHAC1	5.097379348	5.591168031	2.700290769	2.393152074	2.691238214	4.264368721	2.133703678	1.610158247	5.445555058	4.538220286	1.331465825	3.353149209	4.027441346	2.881670956
ENSSSCG00000039416	CXCR4	1.443517521	1.332069232	3.258298706	2.962849213	3.062398576	4.866038054	3.404018372	5.26539452	1.229139915	1.207696717	1.585387856	3.212747403	2.407097535	4.773395418
ENSSSCG00000031759		4.064400975	2.215490575	1.271288259	1.425749857	1.034592989	3.97006316	3.36767559	2.867515921	0.838865874	0.522124019	-0.779198964	1.772143087	0.79736333	0.841184611
ENSSSCG00000036103		0.050316136	5.134039798	0.151512043	0.151512043	0.151512043	-0.200299241	-0.200299241	-0.200299241	0.872727773	1.185025914	-0.200299241	-0.198883974	0.825021182	-0.198883974
ENSSSCG00000001573	PIM1	2.781112422	2.134804605	6.112789449	5.811777054	5.669188766	5.447099391	4.91790879	6.679568954	4.027460542	5.738962442	5.304020079	6.007306197	7.149617698	5.987908478
ENSSSCG00000038826	NDUFV2	7.500829176	8.069086957	5.570620568	5.217231353	5.786874962	4.170840058	5.58927388	8.244018684	4.724864043	4.856189858	8.221415188	6.069207288	5.547049538	4.698616681
ENSSSCG00000007987	DECR2	4.253612246	4.479404875	2.372609977	2.633775027	1.970303649	4.435333532	4.724728975	1.230824303	3.13990669	0.803827245	1.05697068	1.701592063	2.269069341	1.047145468
ENSSSCG00000010475	CYP26A1	3.612655383	1.915215833	4.95140827	5.293569644	4.808562937	3.348953004	7.131044319	3.348953004	3.348953004	3.348953004	6.246212311	3.32948527	3.141091774	4.875881299
ENSSSCG00000009144	ETNPPL	8.156691004	8.193717952	6.659624676	7.012612991	6.933495509	7.201946477	9.915471368	4.459461293	5.865361233	9.525911099	6.275432438	6.686470846	6.972940735	6.79510537
ENSSSCG00000025447	MID1IP1	3.047433258	2.375401199	3.590410872	3.367470873	3.368374888	5.66799893	4.342716496	4.995540478	0.921940609	0.313930521	3.931621674	3.612180395	3.469736468	3.109204349
ENSSSCG00000035939	ZNF512B	5.520024549	5.400883916	2.049026381	2.608240625	2.374814094	4.454415043	2.709441371	0.878533483	3.181759179	3.650511906	1.339656254	2.600123792	1.941636896	1.953793833
ENSSSCG00000026084	SLC49A3	5.122928477	4.118173241	1.201995604	1.209164518	1.08824481	1.298043121	0.431987482	0.70894918	3.017133162	3.143140187	2.038210606	1.962802815	1.63911998	0.476404589
ENSSSCG00000009048	GAB1	0.924897862	1.467012619	2.778589209	2.936547767	3.160691455	-0.201002338	3.597906426	1.870777536	5.14032239	4.539075914	2.619156014	1.567281425	2.069645472	3.137010506
ENSSSCG00000015923	NOSTRIN	2.114715774	0.389265492	1.581320762	1.581320762	1.742485442	3.669456814	4.073894565	3.561088861	-0.188461146	-0.305464838	-0.036427958	1.24654161	1.721036283	1.310271408
ENSSSCG00000003547	NCMAP	2.291851751	4.569708907	-0.12549494	1.307979715	0.568940049	-0.139675524	-0.139675524	-0.139675524	1.270351489	-0.139675524	2.984406823	0.564583982	0.564583982	0.564583982
ENSSSCG00000012248	MPC1L	0.838047736	4.252648454	3.169387091	3.169387091	3.169387091	-0.306327567	4.044815943	3.550524719	4.508799774	4.931169931	1.964099611	3.109485864	3.109485864	3.109485864
ENSSSCG00000016841	SLC1A3	4.105952997	4.892723278	1.712247712	1.628259594	1.596200527	3.633040483	3.391267334	0.180828131	2.764697222	1.595579966	1.315844438	0.921052211	0.899358261	0.887707254
ENSSSCG00000011048	SUV39H2	3.592170409	3.341659937	3.226175041	3.217300103	3.677612105	0.251607753	1.771707917	2.015291147	5.327116741	5.284646268	5.210050507	4.068191252	3.26213098	3.084697736
ENSSSCG00000032623		9.610714322	9.748631223	8.062670427	8.085082993	8.063901211	8.459295713	10.32477653	6.285991165	9.163698407	10.30638742	5.339924728	8.947655782	8.165823467	8.029664813
ENSSSCG00000026953	TPGS2	2.790347645	1.905575379	3.552193396	3.478781334	3.535937607	4.863292981	6.280106452	2.457901333	0.230371082	4.434836436	2.686033464	3.004315907	2.894980808	3.612077485
ENSSSCG00000037324		4.085057866	4.733020555	3.223019316	3.990181862	3.463163063	5.925417106	6.870169833	3.554082092	3.054216368	4.11962928	0.978748788	2.730197581	4.056463895	3.041805898
ENSSSCG00000016855	FYB1	5.93184994	5.674724594	3.95262591	3.942226389	3.913577768	7.36921951	4.751544293	3.89290805	5.764507462	3.162641613	1.621178393	3.814991935	4.272640291	3.659175052
ENSSSCG00000031712	MFAP5	3.683843413	3.269413729	4.038069968	3.671501728	4.534512344	6.88824511	6.142576951	2.860099173	2.744479343	3.991730502	1.560629228	4.613434574	4.633250194	2.468173964
ENSSSCG00000006970	DLC1	4.340381868	4.44035643	4.181313711	4.03416747	4.107776521	1.711859333	3.190280534	1.61141222	6.373447996	6.404710229	4.864311285	3.645014029	5.418288473	4.043179052
ENSSSCG00000016009	ITGA4	0.278334197	1.077258261	1.985128156	1.768553248	2.002618499	3.709804158	4.846347013	2.221287279	0.409870363	0.402455775	0.001518162	2.705041369	3.208092712	2.101240432
ENSSSCG00000027072	ATP5IF1	9.63903046	9.56099446	7.002999339	6.758806905	6.738974728	6.298182617	6.2778644	9.1527203	6.911661997	5.866722691	9.706610434	7.565937318	7.579009034	6.047544194
ENSSSCG00000002651		6.721054873	6.230760824	4.100466664	4.38457114	3.883619087	7.180314885	5.640096125	3.366520696	4.281516901	3.356293754	2.091015151	5.342490685	4.321529608	4.225620717
ENSSSCG00000017747	RAB11FIP4	5.437657225	4.992237228	3.779905194	4.351764569	4.563893721	1.584516445	3.483613703	2.951499136	6.945165131	6.565743834	5.848239801	4.056493328	4.26562995	4.343516897
ENSSSCG00000039002		3.636106611	3.021631627	0.792019865	0.792019865	0.792019865	-1.439496574	4.011691272	1.229412538	1.767626477	1.150524577	0.322510767	0.819692064	0.819692064	0.819692064
ENSSSCG00000034260	GDF15	4.676782885	3.645675207	0.630282897	0.873384767	1.257566128	0.40231359	2.298271291	2.728870903	1.853978549	0.331703934	-0.466337405	0.650617383	0.780480632	1.187068311
ENSSSCG00000039658		4.542188696	4.4389677	4.931719047	4.697467815	4.793742762	3.981920695	4.376896922	1.316152413	8.008522753	6.262370049	4.576478315	4.833760508	4.232206118	5.044939543
ENSSSCG00000025206	RNF19B	3.990954076	3.466410353	3.317100842	3.201564616	4.336538934	4.109166093	6.346565426	0.856438565	4.269321506	3.529711356	1.946965315	5.583828302	5.400124714	4.468268751
ENSSSCG00000027130	TNFRSF12A	7.823756627	7.863547419	6.738779623	6.707044984	6.338564194	6.909860612	5.632471823	3.714677323	8.858228959	8.939378567	7.186731657	7.970386887	8.902451869	7.045875679
ENSSSCG00000025901	LCLAT1	1.643117736	1.690101486	4.558757256	4.297992455	4.376584618	6.197556731	5.094302425	4.9965259	1.546459366	2.763349604	3.826318027	4.37714314	4.137853186	4.375978002
ENSSSCG00000006140	CA2	2.638502633	3.15739649	2.556378802	1.111435633	2.28240625	1.07581497	4.338477551	5.456159349	0.37912335	1.99614996	1.306996824	3.23736144	2.344162853	0.738158383
ENSSSCG00000028695		3.539440652	2.842487245	3.19492361	3.157161591	3.107202674	1.25180283	1.637357915	6.602283461	1.25180283	1.771771839	4.426537299	3.404932232	1.984821395	3.085619357
ENSSSCG00000039819		-0.061404638	-0.061404638	0.602647135	1.600248276	1.729927268	1.211092157	1.211092157	1.211092157	1.211092157	1.211092157	1.211092157	5.909106025	0.906106554	0.906106554
ENSSSCG00000032787	ALAD	8.430571943	8.207945627	5.917305268	5.927549751	5.558915737	4.409787677	6.569489658	3.819161976	8.186473653	7.997403798	5.708583832	6.529583099	6.695395833	5.681219408
ENSSSCG00000006369	F11R	4.760768078	4.67692043	7.351785824	7.44877722	7.394219592	6.792790308	8.991137494	5.890011582	7.563607966	8.76208122	5.10597229	8.337461315	6.916373578	5.782533978
ENSSSCG00000034948	RASSF9	-0.194417354	0.036305519	2.157651446	2.14185321	2.043029149	0.883050712	5.661201924	0.929565268	0.945301129	2.631407735	0.928579226	1.96304881	1.96304881	1.96304881
ENSSSCG00000016848	EGFLAM	1.119336001	1.145727564	3.554140632	4.460091086	3.996713092	2.130944262	5.121552345	2.438891878	2.970464138	4.542463155	4.312644977	3.815847704	5.882885051	4.020886062
ENSSSCG00000032993	FAM24 B	0.105103299	3.094681168	2.779120051	2.779120051	2.779120051	4.61401961	4.929266516	2.989584432	4.000751727	4.215645007	0.037747326	2.843341377	2.843341377	2.843341377
ENSSSCG00000013496	SIRT6	3.017635937	3.681597956	3.397006268	3.814045286	3.22356732	0.061412998	6.395616691	3.7508881	3.628574159	4.930061249	1.789489356	4.086194722	3.318574892	3.293697561
ENSSSCG00000009317	CDX2	4.285742355	2.9080412	0.493569856	0.309759833	0.309759833	-0.419200124	-0.428855488	-0.457480884	2.297090981	1.946784508	1.763335594	0.387912611	0.387912611	0.387912611
ENSSSCG00000023934	KCNIP4	0.761770959	0.59116069	2.649981147	2.931146664	3.943634923	1.367380914	4.162549914	5.223890379	1.367380914	3.032455218	2.682241694	2.610500108	4.560358641	3.638880846
ENSSSCG00000038888	C1orf122	4.93465508	5.05465958	2.113241853	1.784110559	2.084820099	2.879273418	3.253112647	2.992411182	-0.252860906	3.180559259	1.972417466	1.647889893	1.117647603	3.529608212
ENSSSCG00000036531		5.132326567	3.740403696	1.924446656	2.291449735	1.970128284	1.27938024	2.492156286	1.071090726	3.547566178	4.637556095	-0.0734221	1.789093779	1.657623636	2.682446633
ENSSSCG00000030623	XKR8	2.74791501	3.232611142	3.853721145	3.391779278	3.548913727	5.446008411	5.872677162	5.797648548	1.048492792	1.807350106	2.300433893	4.044184375	3.926483292	3.315150315
ENSSSCG00000002346		4.581550076	2.750590954	5.624549695	5.318686905	5.239427811	7.105368939	7.390466095	5.094605261	5.497912394	4.765526385	1.937725107	5.625336632	5.576635002	5.019188825
ENSSSCG00000022739	DSG2	5.255841379	4.565666783	2.566499778	2.427134018	2.535952986	0.121960783	1.871594757	2.101856784	4.986591994	3.890489373	4.366744469	2.746044556	2.986032684	2.052065565
ENSSSCG00000002490	GSC	3.92263557	2.683719886	3.026497039	2.679021478	3.195157551	3.126509369	4.593039847	6.176702372	0.917776656	0.981209883	1.639529982	4.137914713	2.398106977	2.262527884
ENSSSCG00000010025	LIMK2	3.576699763	3.216253143	3.772365094	3.996799824	3.980186298	0.47590342	2.734749291	2.923271658	6.301194035	6.024908176	4.754541352	4.133556201	4.58268352	3.672317403
ENSSSCG00000017239	RPL38	8.687305338	8.866047442	5.962799743	5.789773652	5.973064413	4.774522194	5.921972226	7.383442493	6.987188284	3.669877383	7.716260732	6.538926221	5.999575745	5.606659046
ENSSSCG00000035986		0.066094328	0.066094328	-0.341459589	1.502701569	-0.341459589	-0.222092538	3.589168119	-0.222092538	-0.222092538	-0.222092538	0.226019858	3.761853601	-0.239882479	-0.239882479
ENSSSCG00000039355		3.545926655	3.192344881	0.013354048	0.246684665	1.123213753	-0.263414927	-0.263414927	-0.263414927	2.87831011	1.782266409	-0.263414927	0.95319986	2.007704001	-0.362896687
ENSSSCG00000024249	GABRR2	0.33567533	1.596020316	2.545955131	3.112327875	3.126991201	4.756499114	1.91194246	3.647686046	2.04062728	1.973185111	1.956201289	4.098144245	5.642850964	4.046622915
ENSSSCG00000000152	RBFOX2	4.628675295	5.18216234	5.070025068	4.891619096	5.200202462	8.12027816	7.085431619	6.297807844	3.15694185	4.280221269	2.680732923	5.529755639	6.205951225	4.989508339
ENSSSCG00000011351	TMA7	9.511460986	9.532760796	7.007490208	6.638865139	6.852362428	6.157782896	6.407381957	8.887384354	6.602994059	4.887770679	8.976455094	7.306258253	7.053786384	5.935507404
ENSSSCG00000039224	CSPG5	4.21763795	3.397688984	0.754051881	2.098938432	1.113700453	-0.108267434	3.629857278	0.212439527	0.834898683	3.648951357	0.815207214	1.386639047	0.843662874	2.337558502
ENSSSCG00000036354	FOXI3	2.076531251	2.352924583	2.508048935	2.755341265	2.662377005	0.293714361	1.934661483	0.293714361	4.704497445	4.974146339	3.556248794	2.036106076	3.928099475	1.243703261
ENSSSCG00000014309	NEUROG1	1.259666581	0.641953183	1.695796208	1.337833306	1.438088352	0.55522128	5.503036663	0.679073993	0.55522128	0.55522128	0.681433611	1.495036211	1.270441939	3.809694516
ENSSSCG00000000021		5.2292255	4.442006504	1.740757122	1.780461113	1.457391237	0.600823532	0.376670479	2.101041576	2.288874166	3.16726012	3.575459851	1.373718578	1.40709158	1.147623678
ENSSSCG00000021846	EFHC2	0.455467422	1.738460951	2.837510181	2.737610564	2.44935358	1.471241247	6.573286857	1.405813712	1.405813712	1.405813712	2.370886703	2.048557619	1.716713721	2.889985187
ENSSSCG00000033169	RPS15	9.088689848	8.477780565	7.420783584	7.151397418	7.194186481	5.675284885	7.219674201	10.28158594	7.020913389	5.344398392	10.15258302	7.547886988	7.475182137	7.458391572
ENSSSCG00000025209		3.873160592	3.902725903	2.255373271	2.534915949	1.390971068	-1.421688308	3.906422393	4.069642242	2.107456898	3.183183115	2.247950975	1.753039245	2.793859868	2.685024782
ENSSSCG00000022417	HNF1B	1.441227895	2.059168203	2.185587418	2.075752108	2.398953269	4.860412216	5.153957452	2.350286215	1.372059322	-0.114401171	0.250306576	2.142642757	2.179564427	2.042828621
ENSSSCG00000031751		0.119625324	1.70110161	0.561062076	0.811350799	2.251187259	0.296983143	0.296983143	1.861637922	0.296983143	0.296983143	3.736063813	3.197262478	-1.039757765	-1.039757765
ENSSSCG00000008123	ARID5A	3.546017389	3.16729157	2.920945939	2.787145014	2.828494592	-0.332459358	5.423540364	1.683206756	4.010051579	4.71215687	1.560885867	3.926668756	2.52659458	2.557419863
ENSSSCG00000015860	SFT2D3	3.122769735	3.846790231	3.568645942	3.54362751	3.302543298	-0.009098536	5.69575782	2.901263792	3.282667845	4.665241278	3.899169307	2.944750014	2.118298949	5.695342334
ENSSSCG00000025182	ELK4	1.422542779	1.474175975	3.909722473	3.268808376	3.763577211	6.753639488	3.062396045	3.495944332	2.324135066	1.730279978	2.478131589	3.264139494	4.619442837	4.351760344
ENSSSCG00000021977		10.20221916	10.34056265	7.906000082	8.134721755	8.104214188	5.907158912	8.816173328	7.327494858	9.624868552	11.20752437	8.948882196	7.123435593	9.288933113	7.996952618
ENSSSCG00000022451	WDR73	4.027255865	2.429559589	3.462927162	3.912235271	3.849144362	-0.564114335	4.90123816	4.207116376	4.235042191	5.647380008	3.898034573	3.40091954	3.397587673	4.373070636
ENSSSCG00000012624	SLC25A43	5.077792011	5.644497393	2.247012356	2.788007518	2.203369376	3.579435886	3.729136116	0.648721828	3.619364819	4.467690325	1.595239718	1.621514272	2.296319152	2.220069482
ENSSSCG00000040706	DBN1	5.626889952	4.753628417	4.216928436	4.349575245	4.162431424	1.107338944	3.830903286	2.126269953	5.890728456	6.579006829	5.335913544	4.622905578	5.113763519	4.610364942
ENSSSCG00000020790		9.711494246	9.629330099	7.274730072	7.355804416	7.02175802	6.637941744	6.796931867	9.979936916	6.958469451	5.04318968	9.295840342	7.800364002	7.606499072	6.903259661
ENSSSCG00000006370	TSTD1	5.512247371	5.567486302	3.063765185	3.01040156	2.549815476	1.149459604	1.928702569	3.52072821	4.120686204	3.5294974	5.959182384	2.839736233	3.075185413	2.130311935
ENSSSCG00000003170	SLC17A7	2.252396446	1.896328477	4.357054187	4.502671798	4.197741981	3.756088177	7.492047538	4.079637855	3.048914056	3.894952378	1.839126348	4.187383633	4.725202763	4.553607928
ENSSSCG00000038865		0.035230973	1.285072708	1.937805486	-0.424594797	1.251323019	4.561313983	0.117807635	0.606460117	0.117807635	0.506021039	0.117807635	-0.201953494	-0.201953494	3.081451137
ENSSSCG00000006969	TRMT9B	1.048801181	0.187345958	2.380701041	2.080845543	1.833965669	3.658565595	3.949935426	2.634694305	0.224867887	0.047767482	1.900739877	1.278912851	0.627474095	4.454867162
ENSSSCG00000006153	FABP5	4.09820185	4.537117902	6.0465096	5.672534895	5.682767144	5.304052833	7.199096014	7.388011858	1.964678161	4.290964401	6.026576454	6.508103231	6.688958728	5.844629129
ENSSSCG00000024635	SPART	4.174335233	4.24543795	4.365221583	3.912798924	4.311031497	0.028788826	3.985309253	4.351871432	5.908113436	6.298071498	5.351524921	4.184400419	4.706655563	3.877837624
ENSSSCG00000031220	TEX35	1.172328732	1.091539651	0.628332535	1.102477488	2.359967259	-0.222417615	5.551391846	2.046428633	0.240928668	-0.222417615	1.502707592	0.908925303	0.908925303	1.693496296
ENSSSCG00000004522	ME2	4.294172659	5.010951748	5.830550787	5.812525338	5.677565147	1.359533645	7.027854823	7.411557893	5.706726798	6.012497186	6.39287155	5.896020372	6.003236556	5.36225167
ENSSSCG00000006395		9.453452923	10.09060602	8.011160595	7.734258749	7.757949155	8.122543808	8.82383007	5.474043266	9.858528531	10.48404823	6.184611689	8.241609563	9.482313784	7.964481642
ENSSSCG00000008773	PGM2	6.888600805	6.086884844	7.107695553	6.993348353	7.044441443	3.788739449	7.067546133	5.901915066	8.453160101	9.643678866	9.07154821	7.187651609	7.831590495	6.508347782
ENSSSCG00000026044	FDFT1	3.454340506	4.212311559	6.177741582	5.975157651	5.959188552	7.350906993	6.862160241	7.397555266	3.231335394	4.695786378	4.009031543	7.088532257	5.993109302	6.072909318
ENSSSCG00000016650	IMMP2L	3.553865203	4.351373072	0.65065155	1.273988749	2.718288429	-1.296773038	1.490724683	2.809151449	2.084804861	2.241112734	3.082910148	1.603587864	0.468829189	2.51848614
ENSSSCG00000040400	GPR19	1.866073535	1.512353721	3.160328413	3.408881142	3.313438352	-0.409003867	4.608440022	4.247788986	3.873449932	4.367308395	3.064436802	4.488726115	4.563423056	3.936337615
ENSSSCG00000001435	AGPAT1	2.53772695	1.770727228	3.150242958	3.356981611	3.471016485	6.163709429	5.162816288	3.131782299	1.198127119	1.79472419	0.992719857	2.967110955	3.566908999	3.918458286
ENSSSCG00000032847		4.926867223	0.047802685	0.19214468	0.19214468	0.19214468	-0.345720685	-0.345720685	-0.345720685	2.087594567	1.796629836	0.030977897	0.205288356	0.205288356	0.205288356
ENSSSCG00000034254		0.161098195	1.795075496	1.072963086	2.049243076	-0.649845619	-0.319632897	-0.319632897	-0.319632897	3.752050958	3.235143904	-0.319632897	1.321065091	1.796465366	2.149691377
ENSSSCG00000032763	PYCR3	5.224396314	4.48763317	2.096679912	2.093245017	1.990200539	1.402488506	4.065213724	0.917829874	3.558113331	3.008094694	0.068965582	1.8676044	1.731369568	2.989167538
ENSSSCG00000010079	PPM1F	4.423970294	3.825538584	3.919967158	3.883811909	3.69850264	-0.355877193	5.220456616	2.995037307	5.922769201	4.869701473	4.287164241	4.036298048	4.300387825	3.343775326
ENSSSCG00000014041	MXD3	6.937340496	6.65985998	4.441366976	4.632060821	4.53015014	5.151581465	5.905426784	1.616321187	6.343126214	6.79353679	3.616603968	5.231349296	4.40227206	5.17256661
ENSSSCG00000002901	UPK1A	1.547993388	1.829622934	2.29882781	2.616031679	1.713893392	-0.122089719	5.242559287	-0.260161419	3.948164029	2.589922904	2.250441968	2.24480135	3.300648613	3.06705241
ENSSSCG00000011766	PEX5L	4.091449222	2.746099291	5.364768045	5.359792015	5.40689233	5.167563588	8.7437265	3.490042137	4.209167417	3.84607953	3.602330339	5.668676293	5.015956764	5.156138878
ENSSSCG00000039638		2.830978663	4.37779742	5.228129276	5.391558308	5.228129276	6.558763479	3.109289308	3.242797155	5.586720835	8.333401571	4.633793307	5.057907392	5.846180225	5.057907392
ENSSSCG00000032165	ATP5MD	9.301212376	9.880513598	6.42694467	6.567916507	6.803863955	5.926791937	6.369797891	7.82810553	6.709819089	4.96842316	8.816904939	7.19987423	6.95044625	5.301043846
ENSSSCG00000012167	PHEX	-0.046858248	2.051819929	2.590870227	2.57111127	2.734797879	5.995853234	0.221287687	2.281207067	3.188763127	2.587826451	1.114770633	3.077815717	2.545498036	2.377682846
ENSSSCG00000010734		6.910158808	7.234777038	7.973294035	7.844991215	7.776090588	9.700193922	10.07895767	9.514208292	5.537626951	6.254156524	5.518053484	8.781485419	8.248394185	7.741640866
ENSSSCG00000017446		4.150293832	2.02340946	3.038501546	3.355957382	2.223418327	6.853455071	1.197043003	2.391588666	2.157890318	1.235521745	2.919478947	1.674554642	3.375561444	2.693604844
ENSSSCG00000013065	ASRGL1	5.957406724	5.419852891	3.053593233	3.105064524	2.829968401	-0.279704109	3.783784069	3.209267598	3.975442377	3.544241635	4.210616481	3.212818044	4.104212896	2.702794827
ENSSSCG00000035208		3.829760932	2.539495281	1.707762985	1.54168357	0.35356474	3.316766396	1.638022117	-0.179841922	1.77284166	1.972577599	-0.070472917	-1.609269989	2.121597142	1.551517748
ENSSSCG00000040546		2.026322073	2.540764448	3.164881883	3.179282223	3.373457528	0.359598782	6.176093797	2.672933621	4.82511666	3.610543104	1.414021423	3.671620704	4.182764054	4.008069673
ENSSSCG00000010962	FRMD3	2.999167561	2.017175609	3.498080681	3.88049293	3.522444868	2.42251344	2.77746325	0.855975679	5.365123839	6.32245925	3.330432748	2.647644498	5.124969648	4.378128393
ENSSSCG00000012651	XPNPEP2	4.841322751	5.530096445	3.166223022	2.664360342	3.400788868	5.312067298	5.47023112	1.750832003	4.076843011	3.928379096	0.682167669	2.511928805	3.232758061	2.843236724
ENSSSCG00000003158		4.139725478	4.466475616	1.906910071	2.029488948	2.270567011	1.15465188	2.825642119	5.111481156	1.470269749	0.56591549	2.060749053	0.64835156	0.734950462	2.718437734
ENSSSCG00000001762	CIB2	5.031165494	4.442922775	1.855868767	2.461033024	1.462706474	-0.555560537	1.330794451	2.16348891	3.42887369	3.40944113	4.087180555	2.122004145	2.447262282	3.02345533
ENSSSCG00000012346	PAGE2B	2.412719594	3.751946364	1.329532811	2.2747589	2.799855291	0.725678583	0.276245642	5.076009245	2.927901735	0.603082718	4.747716435	2.092772087	2.092772087	2.092772087
ENSSSCG00000022265	C19orf25	4.382808975	3.44480459	5.604562506	5.764214325	5.23077493	6.011986395	8.488270171	3.83902137	5.987222437	5.262984556	2.725505936	6.779050457	5.736055061	5.57374699
ENSSSCG00000036632		3.51727745	3.621094117	1.812376856	2.274461918	1.787498988	3.578728115	4.750720248	-0.142827236	3.160397712	3.187792173	0.153444603	1.73437938	2.784479627	0.588218862
ENSSSCG00000004192	CCN2	4.620333793	4.064168895	5.546528816	5.4554586	4.525897125	6.57486831	2.88175077	7.881776776	5.476914775	2.819226095	3.291851825	4.966200658	6.37823084	5.350851501
ENSSSCG00000032804	BORCS5	6.719930191	6.969737767	5.867298311	4.965214889	5.328778773	5.978617541	7.898212378	3.206194661	7.709704376	6.182017646	3.144995884	5.440492084	4.573915523	6.290161644
ENSSSCG00000032327		0.401508596	0.994393182	2.813000524	2.733648611	2.504056223	5.026947567	4.627942338	3.088025226	0.55611245	1.856262059	0.351973285	1.635655088	1.742383943	2.559548238
ENSSSCG00000007541	PDGFA	5.106457202	4.82032181	4.262359652	4.225515122	4.17475444	3.868430872	2.827154148	1.209224736	6.11368073	6.164411604	6.327239586	4.836342189	5.922206351	3.301036864
ENSSSCG00000032294		0.030998616	1.681774949	1.598787401	1.224590152	0.202760259	0.129906247	0.129906247	0.129906247	0.129906247	0.129906247	5.389348548	0.170034318	0.170034318	0.170034318
ENSSSCG00000033952		3.55919666	3.741269589	0.525413113	1.626820753	-0.259262108	-0.189449183	-0.189449183	-0.189449183	1.376732841	1.722014316	2.574336748	-0.484168784	-0.036901348	1.473501885
ENSSSCG00000002000	IPO4	1.467782207	1.645128649	5.081623734	5.172268207	5.292883271	6.285230666	6.104103164	4.662292349	4.790851043	5.063716896	4.142920659	5.2579045	5.767047836	5.106714286
ENSSSCG00000032962	ZNF664	3.070292603	3.460116902	3.310241353	3.656155638	3.498121503	0.802120127	2.911421218	6.129960597	1.478550113	2.11475868	6.066858846	3.284828016	3.263043787	3.128829169
ENSSSCG00000025097	TMEM61	4.322385247	2.443555018	1.359107014	1.047122389	1.047122389	-0.559043544	0.470448405	0.280763364	1.624028785	1.544019342	4.762302066	1.275153271	1.396076401	0.930916597
ENSSSCG00000010791	FUOM	4.72063355	3.234118452	1.258583597	1.455176703	1.538329703	4.344480972	1.911415656	-0.871862875	3.05006874	1.715325432	1.011735123	0.985149919	1.615174009	1.937585427
ENSSSCG00000027767	SHLD2	1.017071226	2.319280982	2.998458282	2.835092591	2.972717097	4.688178193	3.533921036	5.857237081	2.702431688	1.180381888	0.069993779	3.01679463	2.663594172	2.918847604
ENSSSCG00000027329		3.393356601	3.769087679	0.886243917	0.886243917	0.886243917	-0.736580799	3.209522953	-0.542700961	2.849624477	1.716000945	0.25902167	0.633268935	0.633268935	0.633268935
ENSSSCG00000003109	TMEM16	8.122263815	7.532865918	5.160098018	5.075928968	5.022340025	3.881046187	5.013226003	7.887942786	3.105711869	5.509881293	6.651841851	5.696595906	4.938527846	5.757182379
ENSSSCG00000027358	RPS17	10.85667385	10.87874031	8.556570188	8.491320539	8.686663607	7.773649463	8.109945279	11.18289402	8.062793939	6.62607428	11.19157957	8.750442305	8.530835833	8.001548167
ENSSSCG00000031380	MARCKSL1	7.764199782	6.902086319	7.078485751	7.128876785	6.985144935	3.910404073	8.646964883	5.711866696	8.844807186	9.332183624	5.599162475	8.174776793	7.889390505	7.847049763
ENSSSCG00000003757	SSX2IP	2.495385119	3.307830377	4.320332318	4.419418177	4.18666928	7.706294355	5.28497328	4.348531399	3.380853919	3.025390033	1.373987581	4.261031193	4.356964047	4.518744235
ENSSSCG00000033319		0.197066247	1.574857073	3.30924013	3.30924013	3.30924013	6.201846005	4.43007534	2.209006814	2.884850476	1.452791096	1.75712194	3.322543191	3.322543191	3.322543191
ENSSSCG00000025240	DDIT4L	0.082123027	1.797229456	1.594170759	1.91857425	1.560735709	0.303241605	0.278236983	0.262845426	4.823677906	4.089991251	0.478897964	2.346542143	2.401416388	0.871349324
ENSSSCG00000028632		3.065859693	3.930834558	0.678907489	0.678907489	0.678907489	-0.448301085	-0.448301085	-0.448301085	1.652901508	3.709097926	1.49418961	0.703164051	0.703164051	0.703164051
ENSSSCG00000011357	SHISA5	6.351359192	5.691698297	4.15984689	3.877852202	4.528027443	6.242479059	6.915272657	4.314712493	4.871567914	3.197442583	1.325890741	4.314783763	3.46729069	4.699455645
ENSSSCG00000024191	KLF17	3.619049794	3.848587025	5.947798428	5.947798428	5.947798428	6.207395415	8.486142981	7.122330721	3.9153894	7.220184981	3.840259328	6.033421781	6.033421781	6.033421781
ENSSSCG00000001206	ZSCAN26	2.718623094	3.703938016	5.360816999	5.498926022	5.361039102	1.520592255	7.151998531	5.96946021	4.902869143	5.926762523	5.381497711	5.76815931	5.749560823	5.201013399
ENSSSCG00000013181	SERPING1	2.887870663	2.112804145	2.414253068	2.600714343	2.264696891	0.130292513	0.171858434	1.044349872	3.758464533	5.613065226	3.504931586	1.660107151	1.338283786	2.631183477
ENSSSCG00000017114	NDUFS6	6.226984924	6.642750053	3.481549965	3.680762688	3.160152441	3.139957023	3.487122491	6.066786271	2.030717179	2.807703957	5.678623734	4.262346546	3.701376522	3.063717111
ENSSSCG00000002524	AMN	4.697500938	3.474964272	1.048165812	1.117370634	1.155663355	-1.314608588	1.271203494	2.156736621	2.319795531	2.29263678	3.232206597	1.130346188	0.814154475	0.99897833
ENSSSCG00000009233	GPAT3	3.330386437	4.05971898	2.255349627	2.784281801	3.760021815	-0.631010424	2.870954005	2.289100523	4.629178156	4.883474002	5.237040604	3.87594722	3.235034168	3.738270367
ENSSSCG00000038548		5.507765612	0.240660054	-0.615641333	0.660670988	1.172660731	0.116723683	1.279758735	0.116723683	0.116723683	0.116723683	0.116723683	0.615235248	0.496620418	1.006517036
ENSSSCG00000017509	RPL19	8.122387076	8.407744927	5.958819356	5.683470443	5.845107041	4.999273282	5.65671195	8.161988625	5.697178644	3.712877718	8.364066169	5.569808259	5.430323006	5.384799706
ENSSSCG00000012202		6.69725672	8.398890461	5.912312087	5.903940232	6.014465014	6.951766356	7.706762876	4.334716721	8.108097366	7.155169608	2.959881511	6.299136087	6.229308572	5.287747496
ENSSSCG00000037021		5.323315412	6.660780575	5.08337619	3.183238016	3.183238016	3.979042028	3.146282102	6.220943969	3.304862126	1.874301243	6.269613662	3.224773583	5.140316777	4.392892158
ENSSSCG00000016166	SPAG16	0.755432145	1.276491631	2.550476131	2.243165316	2.364989501	5.101685518	4.989516837	0.342828756	0.657060676	1.917103984	0.877039573	2.823144953	2.502642974	2.363217355
ENSSSCG00000023460	HPCAL4	4.935513442	3.035530752	1.968049697	1.889750735	1.693865328	-0.048963217	1.3947224	0.308391649	3.966817726	4.391473053	3.027037167	2.237089009	1.136435657	2.280430014
ENSSSCG00000033010		5.049092512	4.845130341	1.875056885	2.712943204	4.006766985	3.20537496	2.261306768	0.195073038	5.285971913	4.869288522	3.181053284	1.923176117	3.635758177	3.376076029
ENSSSCG00000017062	TIMD4	5.295855821	5.597795552	2.07135284	2.623025351	2.070826262	1.993541206	2.316157153	1.539207294	4.361462373	4.963988627	3.595404923	2.04666112	4.607870693	1.958632767
ENSSSCG00000024975	NR5A2	2.112343138	1.57323732	3.457317926	3.673421249	3.506612719	5.898785055	5.381565505	3.793242925	1.461224112	1.657069563	1.686303495	3.299331453	4.129358676	4.779507298
ENSSSCG00000010495	ALDH18A1	2.964174694	2.641683598	4.811151564	4.63674014	4.923671893	4.287933134	7.826465139	5.169026115	2.123439074	3.542451987	2.70805606	5.243703924	4.540773646	4.75268849
ENSSSCG00000027770	TDRKH	1.638877351	1.802539756	3.344138145	3.283870388	3.682560774	5.24511262	6.098969667	2.179760686	1.677864219	4.659829349	1.108030419	2.492086355	3.181943482	3.053659543
ENSSSCG00000007435	PLTP	0.679677513	0.89468909	3.140532408	3.308329463	3.078390546	6.663000075	1.808154047	2.619728029	1.80056589	1.691423893	2.053943795	2.580058351	2.664207897	3.608498767
ENSSSCG00000037674		3.966035753	4.405059051	2.396972765	2.951244975	2.801586046	1.380743121	3.118381895	-0.287885986	4.425032637	4.079122042	4.205463023	1.133778446	3.160557474	1.184114464
ENSSSCG00000005267	ANXA1	6.145646796	5.915481814	2.442367883	2.498024287	2.639290103	3.027525242	3.050520846	1.164236199	4.631983305	3.648148349	4.932346015	3.32335286	3.195117203	1.91093175
ENSSSCG00000013830	ILVBL	5.783034445	5.986582567	3.679904983	3.621401017	3.788643731	0.776098786	5.854150239	2.987377221	4.980719599	5.62327819	3.550082736	4.697005658	4.763309204	2.950517269
ENSSSCG00000022059		0.08381704	3.360368411	0.813928406	0.813928406	0.813928406	3.790308654	-1.39887411	2.196054031	1.060759204	3.161136344	-0.387785134	0.843618755	0.843618755	0.843618755
ENSSSCG00000017087	GM2A	6.295545107	6.098352633	5.588997731	5.554196182	5.308444243	2.922995323	4.23974285	5.195696374	7.425298521	7.615516186	7.80407406	4.979664272	3.534892209	6.455567298
ENSSSCG00000004584	GCNT3	2.199862696	1.748747362	1.985322527	2.037228136	2.074291905	3.833747789	3.207967501	-1.430360204	3.267114507	5.039030076	1.118764132	2.036387993	2.133209536	1.938555855
ENSSSCG00000039587		3.715180444	2.563460157	1.733385577	0.875293518	0.875293518	4.758195636	2.240112195	-0.086359262	-0.506071759	2.329509681	0.0214004	1.193030514	1.193030514	1.193030514
ENSSSCG00000037014		0.146637135	0.146637135	0.556255163	2.657427578	0.556255163	3.165911109	1.696270722	1.102008516	-0.577936315	3.556052572	-0.319277534	-1.225268905	1.030785643	2.48917469
ENSSSCG00000022236	FOLR1	10.96214636	10.86959278	8.199000336	8.655023788	7.952755222	8.273994224	9.01539146	6.183627905	10.99802909	10.90830958	7.882859433	8.096721819	8.579615365	8.547619237
ENSSSCG00000004622	GNB5	1.950600715	2.045119093	2.891191783	2.830366401	3.937597744	1.622171617	6.37069988	4.881712282	1.499696026	1.34304714	1.923752142	3.721618944	3.147228876	4.125317305
ENSSSCG00000001700	SLC29A1	7.401184142	6.712759407	4.481054755	4.561781661	4.482199073	6.354452226	7.107110093	6.315786283	3.16051103	4.165332933	2.649453003	4.754675936	4.359937157	4.483891488
ENSSSCG00000022649	SLC7A11	1.758014757	1.273197347	2.166524307	1.898714563	1.830479877	1.313937797	-0.814164052	2.095012222	5.134224837	4.17357089	0.663990721	2.299336955	3.066585054	0.949526785
ENSSSCG00000026454	PMAIP1	4.212314453	4.460712653	4.754192913	4.224850995	4.221347842	7.213774343	7.117368404	5.043392708	2.486670376	3.207570646	2.238432923	4.571548896	5.227100862	3.239320434
ENSSSCG00000023139	METTL23	6.608656691	6.762055239	4.137929432	3.85331846	4.204593034	1.310957484	4.991789965	3.214374961	5.531937616	6.289807043	4.84329546	3.679726697	4.094460952	3.979415226
ENSSSCG00000040337	AK4	5.032966466	5.675019249	7.027819971	7.071808073	7.19855247	5.76172902	10.18290271	5.589488961	3.99110362	7.642275087	6.154980307	7.30546696	6.564855443	7.329164096
ENSSSCG00000009911		3.196203972	3.138402949	2.867833292	1.084023666	1.526420345	3.896787165	4.62106652	-0.048317493	2.962763867	0.526756105	0.870187286	1.867187369	1.370367953	0.040125061
ENSSSCG00000006564		6.066998337	6.065338591	2.928361425	3.006497138	2.921247831	4.787212565	4.169957324	4.58796444	3.570720545	2.464245671	0.957781679	2.150792314	2.912123642	2.613081178
ENSSSCG00000025500		3.624781116	3.763753788	3.915306614	4.054121393	4.001782623	1.677273805	1.775849637	1.622398972	4.918534124	6.315980022	5.895561844	4.449366376	5.295685286	3.838713126
ENSSSCG00000022402	GRAMD2B	3.928960368	3.109397303	3.456902258	3.62976193	3.136515942	0.73001733	3.888269888	0.657393057	5.907018704	5.470059807	2.564355711	3.676822169	4.314749707	2.842145897
ENSSSCG00000017403	STAT3	5.195167486	5.327114969	4.993042555	5.130567221	5.781459343	7.357661075	7.985376345	6.957744195	3.119683913	3.770661634	2.964959848	5.955868271	4.754653651	5.068880265
ENSSSCG00000040703		0.024664904	0.024664904	-0.253557688	2.366586145	-0.253557688	1.983013505	-0.279415051	-0.279415051	-0.279415051	4.811098233	-0.279415051	0.644860803	0.644860803	0.644860803
ENSSSCG00000037347		1.083235208	1.393347799	3.129262381	2.560575987	2.884398741	6.464325696	2.694578216	3.677752762	0.772240591	1.964140288	1.2503867	3.398632915	3.775129404	2.213290226
ENSSSCG00000016722	UBE2D4	3.881412403	4.333780208	2.310655381	2.399731015	0.293730694	-0.916567511	2.444249264	3.234321784	3.39274581	1.576863331	1.252580491	2.461146041	0.512749104	2.863141413
ENSSSCG00000006966	CLDN23	1.766195261	0.335638993	2.709388205	2.516427837	2.516427837	1.076844539	6.137871913	1.076844539	1.076844539	3.903607792	1.263887372	3.081241458	2.14312342	2.079001855
ENSSSCG00000004151		3.734310102	6.599380825	2.721757673	3.113972401	4.989168681	1.814883347	4.138444204	2.840192617	4.237705692	3.555227649	3.771769403	3.600492734	7.327219668	3.759802331
ENSSSCG00000020809	B3GAT3	5.722853314	3.750584708	3.127566971	2.684408487	2.691125265	4.310373412	3.55011211	0.799601416	5.375365595	3.706256492	0.500744743	2.066365945	2.889280997	3.309237081
ENSSSCG00000010853	EPHX1	4.739472287	4.405308659	3.820125652	3.897453481	3.799461766	4.900211061	5.545690462	6.806169528	2.710536626	3.533319994	0.22926421	3.931777037	3.928662936	3.883146592
ENSSSCG00000008722	SH3TC1	4.031436845	3.056722842	2.064442908	2.067105948	2.01016391	0.22420935	0.190033975	-0.103617839	4.193995331	4.197921193	3.819383655	1.942770729	2.531086581	2.145235028
ENSSSCG00000008487	ATL2	2.914249596	4.26376573	6.848378658	6.589953109	6.826617933	4.436635565	7.314276657	6.82371989	6.230820271	7.774057647	6.559565949	7.472731835	7.992006902	5.591224673
ENSSSCG00000008425		3.394326302	2.135483907	0.782898364	0.782898364	2.646349906	2.976609991	-0.186530492	-0.186530492	4.84502143	-0.186530492	1.821336046	1.439999933	1.439999933	1.439999933
ENSSSCG00000035974		-0.025789824	4.704566613	0.507723036	0.507723036	0.507723036	-0.052792928	-0.052792928	-0.052792928	-0.052792928	-0.052792928	3.628989944	0.529666014	0.529666014	0.529666014
ENSSSCG00000036093		3.445737054	4.125459281	0.522134163	0.895266481	2.487081581	0.444526508	0.444526508	1.614869798	0.444526508	0.444526508	3.773652606	3.461309817	0.872655231	0.251293929
ENSSSCG00000031370		9.050823531	8.969895943	7.347008968	7.067149719	6.936493961	6.095542118	6.68956968	9.901354485	6.615823699	5.006473039	10.0980051	7.25993301	6.815748132	6.944214913
ENSSSCG00000030643	SELENOI	2.051791804	2.446661622	4.774310703	5.373214336	5.514876145	5.81965533	6.844166786	4.563533618	2.184548867	5.916064776	4.088317227	5.146055403	5.524287121	4.732091831
ENSSSCG00000035224		2.29936968	2.410720826	3.094642143	3.218820177	3.02286514	0.492194609	4.690262231	0.721623043	5.349864831	5.310276775	1.846368357	3.658273118	3.155535538	3.509161798
ENSSSCG00000026108	CDC42EP1	6.749055967	5.866954327	4.910735524	4.336887448	5.116270563	6.479969903	7.358921482	3.91793326	5.429616218	4.526204976	2.184799098	2.481491663	5.459685002	5.243623456
ENSSSCG00000033630		0.018436517	0.018436517	-0.667425151	-0.667425151	2.486952213	-0.095044034	-0.095044034	-0.095044034	3.023044712	-0.095044034	-0.095044034	0.06970732	4.05241221	0.06970732
ENSSSCG00000016010	CERKL	0.147832211	0.573171482	1.970525477	2.741169837	2.74799402	0.84673309	6.172402943	2.930277707	1.255895134	1.576601279	1.184810788	2.086508967	2.757865283	1.654761718
ENSSSCG00000008009	LMF1	4.8988088	4.464863492	2.267228248	2.853140587	2.446524896	-0.630944257	5.214734317	3.295184219	3.007628823	3.85789054	1.707052349	2.370399582	2.124524403	2.991126962
ENSSSCG00000003908	TSPAN1	6.792155757	6.234799945	2.886871787	3.789982708	3.864351486	2.384027327	4.174607818	1.748121456	3.790745585	5.840239143	5.422582154	3.199078786	3.574013718	3.460322508
ENSSSCG00000004177	RPS12	8.914462733	8.694619214	6.482946279	6.261643454	6.492107039	5.7206381	5.706123108	8.9265678	5.919095972	4.486174079	9.297606255	6.715376764	6.450588607	6.129927943
ENSSSCG00000012640		0.068279095	1.460478021	1.468360995	3.144642547	0.633364913	-0.956067111	2.65566616	2.152188212	2.016350025	4.777864692	0.573292076	2.164220113	0.134026648	0.586741164
ENSSSCG00000004894	SERPINB5	1.92756736	0.980515399	2.69041786	2.560914438	2.560914438	0.932078702	0.951490284	1.273683849	0.920486596	4.722684326	5.94524566	2.530793702	2.530793702	2.88858862
ENSSSCG00000036850		3.86664443	2.120484712	0.817363387	0.817363387	0.817363387	3.622307724	0.03739349	1.524757416	2.29117164	-0.8483686	0.151599593	1.010252803	-0.577331434	-0.577331434
ENSSSCG00000001213	GPX6	1.756242093	2.080346748	4.037925618	2.587769101	2.182608329	3.104585892	1.197976521	4.393553541	3.859187743	-0.155253806	5.82629185	2.091678864	3.108052577	2.92044052
ENSSSCG00000027652	KLHL15	1.066965939	2.068391193	3.842397751	3.700750427	3.88593094	5.005837984	1.682555048	3.069847154	5.885542822	4.536978643	2.095296385	4.015642169	3.787829176	5.828688218
ENSSSCG00000021534	SLC3 A3	3.944043485	3.499399724	0.914622084	1.4064396	0.658888499	3.443399378	3.4821387	0.05970619	0.178055054	0.105853166	0.139633418	1.368638442	0.28882535	0.704200377
ENSSSCG00000039364		0.245914362	0.444969227	1.112692527	1.004879418	1.57777225	-0.08787667	3.610850842	-0.057637917	2.471977705	2.299433317	-0.455341637	3.446330424	-0.605987565	-0.884789026
ENSSSCG00000038954	PLIN3	4.980738068	4.112193988	2.522189698	2.370734247	2.242931045	4.243806782	5.753439142	4.337765193	0.728454328	1.707522476	1.208862747	2.71304885	2.003032263	2.711247
ENSSSCG00000003780	CRYZ	5.903046305	6.04595305	3.31156692	3.228677775	3.347063635	5.888469645	5.072457177	3.985204704	3.31808988	4.088450909	0.660524978	2.825873787	2.963793379	3.140572507
ENSSSCG00000014818	STARD1	5.01399336	4.378150797	1.555112207	1.749631476	0.819486707	-0.56892156	2.346557279	1.643874146	2.45457796	3.316622402	3.464306307	1.103798422	1.892861919	1.143099369
ENSSSCG00000012994	TIGD3	2.348641997	3.206587134	1.906804364	1.943012685	1.989089005	0.151884618	5.59327796	0.29897432	0.045603907	2.751398095	2.486661851	3.205097554	3.121099297	1.155118844
ENSSSCG00000016290	EFHD1	1.890016468	1.171774793	5.106906091	4.869618362	4.706213197	3.445044001	3.528835006	3.445044001	3.537312083	5.943772405	6.944930296	3.979867948	3.892592147	4.411951996
ENSSSCG00000031280	MRPL57	4.201514909	5.37446873	2.511282462	4.478412709	1.95206797	2.612225478	2.863455783	5.674956612	1.939306357	1.818264063	5.42382218	3.113598373	2.234463284	5.406394953
ENSSSCG00000013073	FADS3	5.095895816	4.05323774	1.480985586	1.68433579	1.893698121	1.921297145	1.517904441	-0.694606688	3.818238627	3.900231291	3.612633879	1.657562497	2.878567588	2.204752706
ENSSSCG00000012926	PC	5.467273779	4.922699786	4.629003096	4.946741878	4.822893106	6.9022202	6.776587746	2.230030681	5.981013425	5.584723523	1.727958387	4.494353917	6.217893623	4.741704529
ENSSSCG00000006781	CTTNBP2NL	3.585986948	1.602055022	4.161722414	4.316883125	4.518702446	7.189806822	5.642037215	2.854542376	2.833341459	3.935451358	1.98525257	5.499313257	4.709523981	4.260336421
ENSSSCG00000012452		5.96489512	6.706081655	5.812897913	5.714720851	6.270396291	9.201803247	8.108495793	6.627644605	4.000141999	6.509620143	3.119027954	6.214623862	6.770778692	5.571709233
ENSSSCG00000013380		6.370759142	6.622709776	6.481659823	6.166427806	6.704025185	9.528531548	8.533736604	7.203160035	4.215719323	4.537319108	4.55194974	5.8799105	6.142781551	5.10131085
ENSSSCG00000025598	COBLL1	4.406448494	4.592734973	2.906257359	3.521892521	2.891605969	4.547040365	1.906995857	0.842497384	5.413772369	5.904419797	1.92184311	3.274639242	4.725082694	2.166509355
ENSSSCG00000005518		6.978511508	6.367894112	3.500869605	3.585447939	3.821398694	3.057153583	3.887315364	1.718747859	5.898346799	5.460571163	4.558883479	4.936254079	5.228416871	2.735919936
ENSSSCG00000038420	PERP	5.834132534	5.637464221	4.510641576	4.475538568	4.50101048	2.648481155	2.156555302	3.808280138	6.983154998	6.585816554	6.579010016	5.182267247	6.510806728	4.227178166
ENSSSCG00000039327	DAPP1	1.359709886	2.263433822	3.616833403	4.464472903	3.895907359	3.144045388	5.77785848	1.941003091	3.470681304	6.267525345	1.98290529	4.514062722	3.557310233	5.307425605
ENSSSCG00000013119	STX3	4.157810323	4.499910388	6.346880769	6.030931213	6.000525836	3.315822037	6.253622156	5.512654823	6.896004886	8.467878297	5.385517021	7.505172721	8.446369914	5.803194083
ENSSSCG00000004338	FUT9	-0.110526769	-0.037012955	2.879633993	2.904394244	3.055213479	2.044213339	2.476815093	2.238664306	2.044213339	5.362161793	2.044213339	4.627290766	3.633098665	3.101356249
ENSSSCG00000040684		0.060430225	0.060430225	-0.30148955	-0.30148955	2.311171659	1.062877321	-0.451926367	-0.449950663	3.47009272	-0.451926367	1.527397829	-0.025807558	3.844984357	-0.025807558
ENSSSCG00000034063		3.480264618	2.469101688	0.744031713	0.744031713	0.744031713	3.179823436	3.711823257	3.528514735	-0.18723669	-0.719235381	0.883875066	1.949448353	0.480473799	0.480473799
ENSSSCG00000038014		0.536441911	3.725717256	0.920264342	0.391830291	2.196072602	-0.506084392	0.805220115	-0.506084392	2.892313436	3.760887759	2.137496121	2.817030076	-0.138779786	0.718716628
ENSSSCG00000018086	ND4L	13.45168648	14.4225269	10.69398587	11.64546083	10.71134025	9.595146818	10.54929488	12.4858292	10.43495471	9.34841606	12.70557338	10.92897204	11.31934408	9.856435717
ENSSSCG00000032671		4.09027891	4.225281822	0.813322905	0.813322905	0.813322905	0.767958688	4.082343712	0.612730909	1.262906367	0.966921033	-0.416376782	0.840205886	0.840205886	0.840205886
ENSSSCG00000005611	ZNF79	1.832644411	2.247102348	5.452928691	5.518345927	5.906055406	6.543865669	6.973186129	4.926901596	4.475642656	5.658062255	4.473150341	6.498954071	5.649551449	4.684790981
ENSSSCG00000031382	C9orf4	4.921517904	4.144709654	3.56282651	4.202361903	3.386429601	-0.193937627	5.058683026	4.279515618	5.716711614	5.211351554	2.523556659	4.049812509	4.06048763	5.427789717
ENSSSCG00000000061	PMM1	8.836042799	8.321230109	5.897503794	6.281454504	6.083413109	6.956579356	7.571341366	4.343518234	8.401216642	8.096183484	4.028230092	6.20095108	5.299911732	6.713713023
ENSSSCG00000028816		6.16136731	5.20776655	4.654979379	4.578530705	4.578530705	1.199906038	7.162873528	4.1176213	6.191975816	5.187784517	2.389530724	4.883941851	4.634637302	4.634637302
ENSSSCG00000023200		2.950962737	-0.083029703	1.311690126	2.915622932	-0.201274615	0.399619165	5.287022197	0.399619165	0.399619165	0.399619165	0.916561745	1.058544635	1.058544635	1.058544635
ENSSSCG00000026196	FAM13A	0.892738537	0.696904338	2.04842391	2.623628332	1.548312485	5.252951915	0.742626951	0.742626951	3.293956791	0.742626951	0.786595638	4.551272254	1.30144693	1.762528295
ENSSSCG00000000623	BCL2L14	1.941964209	1.642227675	1.584100085	1.686019537	2.538893872	4.309979326	4.712785344	3.983056652	-0.182548943	1.053633219	-0.401942634	1.593093341	1.8708527	2.279192111
ENSSSCG00000033907		2.452665613	1.681163368	1.618513467	2.781596662	4.219687106	1.444156521	1.444156521	6.335253788	1.444156521	1.444156521	3.803074131	3.888745286	1.562789829	1.562789829
ENSSSCG00000038818		0.47518927	1.313015836	2.934991079	3.835476039	2.406208812	2.31167987	0.495601533	3.498030224	5.357869365	1.040111537	4.630876859	2.286917322	2.69975149	3.893395319
ENSSSCG00000004948	SMAD6	3.570574054	4.681172434	1.005103475	2.062068599	1.193855534	3.816881627	3.925478334	2.544195992	0.600026464	1.475969455	-0.695349231	1.442973514	1.182887149	2.261255492
ENSSSCG00000008227	ST3GAL5	4.173810278	4.12413031	1.217065232	0.943711773	2.630156903	3.759173931	0.813827857	-0.913678592	1.604334227	2.969028375	2.843520606	1.270548451	2.624528421	0.572481666
ENSSSCG00000031888	DDIT4	6.654056003	6.340825889	3.306346082	3.213413479	3.412064812	4.925158129	3.022174008	4.039562124	5.411082844	1.628584172	2.001478701	2.769582187	4.279278698	4.466238571
ENSSSCG00000014072	ENC1	1.409702665	1.282244059	3.157240892	3.959812011	3.392354477	5.80110908	1.15480758	4.66293431	2.950594122	2.186973387	2.52137752	3.358103333	5.411276638	4.691795088
ENSSSCG00000013011	SAC3D1	3.462318743	3.780112263	2.916729889	3.399152149	2.844503407	-0.387975779	6.673562041	3.889244075	2.50382828	4.174822161	2.084902832	2.635198183	2.936016676	3.46394582
ENSSSCG00000034617		8.235300599	8.345638362	6.815188228	6.731487815	6.728920701	5.110100117	6.453458925	9.700249427	5.88158878	5.030169168	9.850039258	7.041288351	6.693858337	5.894945097
ENSSSCG00000013300	EHF	0.706043013	1.372001285	3.013236962	2.773378866	2.852540625	6.334559664	2.780522764	2.018652459	2.660409329	3.908852618	-0.035303738	3.5499043	2.825690205	2.825690205
ENSSSCG00000008374	B3GNT2	4.789841293	4.85483065	6.041430785	6.1133653	5.854273563	2.838384855	5.654911144	4.278123078	7.184960712	8.078785667	7.910959166	6.183013548	7.933348094	5.467332887
ENSSSCG00000008170	RPL31	8.461312014	8.53707234	6.186993945	6.174776722	6.20733157	4.915823599	5.922675987	9.016836909	5.825503427	4.315691234	8.98553255	6.665894031	6.134426629	5.747784842
ENSSSCG00000003986		2.638799001	3.196798325	4.280348303	4.976477358	4.575756067	0.260431628	5.849121041	5.703775978	4.783200675	6.116479813	4.983475455	4.431195188	4.614127153	4.305516557
ENSSSCG00000036755	TENT5B	5.110193183	4.263937075	6.390596421	6.663960272	6.449817206	6.315343819	4.166954806	4.007964744	8.272609781	8.327902296	5.999657338	7.240861341	8.465539989	5.915587519
ENSSSCG00000010756	MGMT	7.612320271	6.517220561	6.207838413	6.350210332	6.026410519	8.889539258	8.307608971	7.467373747	5.655566008	4.621436506	2.926239882	5.906445335	6.632973013	7.21337385
ENSSSCG00000002348		4.215993317	3.693727768	4.030039881	3.177078514	3.473898816	-0.613515479	4.533629897	4.314946904	5.546002222	5.170546435	4.228951394	5.048991526	2.801194527	2.968916195
ENSSSCG00000012409	CITED1	3.204535736	4.137154714	1.401423718	2.358369395	2.510551979	-0.808537537	5.276473385	2.043080617	2.410037627	2.361370115	1.450641176	1.214809078	0.482790476	1.210433764
ENSSSCG00000033482		0.090425917	3.180467215	-0.550556886	2.556070505	-0.550556886	-0.367340826	-0.367340826	-0.367340826	-0.367340826	3.523758069	1.996329683	-0.182647933	-0.182647933	-0.182647933
ENSSSCG00000026293	STX5	2.897135428	1.400666431	3.079904119	2.463817013	2.479058802	0.142412897	5.525020433	1.731394435	2.185263148	5.360625319	0.759566661	2.911702415	3.552324017	3.099693302
ENSSSCG00000008973	NAAA	5.381013137	5.871371346	4.417230948	4.345263756	4.487270025	3.429170154	3.659305963	1.470247998	6.524108512	6.701786963	6.980280263	4.600325714	3.510183725	4.120526582
ENSSSCG00000026746		2.691822017	4.042960433	3.517721027	3.176978651	3.695606377	-0.940297825	4.73212072	5.170639348	3.62312579	4.986527428	3.293417655	3.221866598	3.224975715	1.927185128
ENSSSCG00000029696		2.657993459	3.329646469	4.816651225	5.168408302	4.90583776	7.161242493	7.219643895	2.75031509	5.576963126	3.722963977	2.590743582	3.76368709	3.694076665	4.378637032
ENSSSCG00000012218		-0.086410502	0.507006261	1.817369836	1.817369836	1.817369836	-0.820531243	5.745911595	1.235752418	2.403515524	2.431314804	0.748732827	1.809851398	1.809851398	1.809851398
ENSSSCG00000016175	MREG	4.570211782	4.291282265	2.020896428	2.127395742	2.066118311	-0.751372749	2.660363429	0.87537165	3.797462472	4.922896749	3.332765016	2.408955096	2.167015241	2.19554656
ENSSSCG00000039835		0.953049271	1.226998911	2.318676034	2.49914925	3.202387139	0.965448556	1.851322639	0.965448553	3.135187568	6.306144225	1.857524005	3.066446602	3.88470836	0.881049194
ENSSSCG00000002457	ITPK1	6.310987302	4.619237305	3.231266007	3.215518465	2.866327553	5.588244478	5.622504523	5.089882937	1.948380517	2.066383287	1.36747597	3.399043456	3.210491962	3.431564844
ENSSSCG00000034319		0.11959043	0.815777914	1.756578288	0.708121341	0.708121341	3.333221236	2.986775623	-1.938308551	3.064166764	3.487817768	0.049599195	1.09105856	1.09105856	1.09105856
ENSSSCG00000000405		9.046674316	9.451916251	7.043728071	6.918759787	7.128273194	4.542421126	7.524896301	10.02658706	6.146941718	6.416463456	9.511834749	7.512848561	7.08879861	6.853114811
ENSSSCG00000008976	ART3	1.837899433	1.348373307	3.995543005	3.038369868	3.055297751	4.874778326	4.798570335	5.833808103	0.443167715	1.793094526	1.801715718	3.529015474	3.301487127	3.301487127
ENSSSCG00000017768		3.748906848	2.997687871	0.774450071	0.774450071	0.774450071	3.808556983	1.991772043	-0.720701166	1.903547592	2.100170298	-0.720701166	0.132916344	0.132916344	0.132916344
ENSSSCG00000035334		5.735848861	0.004882014	0.285442738	0.285442738	0.285442738	0.285178824	0.285178824	0.285178824	0.285178824	0.285178824	0.285178824	-0.24951924	-0.24951924	-0.24951924
ENSSSCG00000039476		5.658541485	3.730346547	0.990038084	1.772875125	1.366412743	-0.152013606	3.174333475	1.043692123	2.692672395	3.346070185	0.907507433	0.887590465	1.888853974	1.469089441
ENSSSCG00000039962	HSPB1	6.917932381	5.83146727	3.741580931	3.947338805	3.283487302	1.896413466	1.896413466	4.522214973	3.356072906	2.7019892	5.358711581	3.106892231	3.066934008	5.618205788
ENSSSCG00000008336	ANXA4	6.340241567	5.74911933	3.222232158	3.196038514	4.301302222	0.418895244	4.250417766	3.926833423	5.317534399	6.146828729	4.833983218	4.016558459	4.877256392	3.417360125
ENSSSCG00000003845		1.011383206	0.626651456	2.712920449	2.712920449	2.712920449	1.603795471	6.917536358	1.562755702	1.562755702	1.590438865	1.58504747	3.11777595	2.78689841	2.477463423
ENSSSCG00000034178	AIF1L	4.860123751	5.458890492	2.633725694	2.70810415	2.905828356	-0.001641154	4.753182421	0.867869103	3.536917332	3.679123933	4.768726754	3.337299709	3.659363978	2.702721457
ENSSSCG00000040690		2.965655852	2.89324889	2.665555044	3.06286182	2.679485541	3.026688153	4.644766943	-0.176370674	5.552869718	4.232138355	0.097598297	3.190635416	2.688834005	3.515371959
ENSSSCG00000032910	C12orf73	6.548570146	7.316873726	4.583665556	4.295289358	4.625535199	5.761300274	5.664539738	2.464202684	6.919579505	6.106708419	2.867442345	5.514843916	3.748578687	3.41148163
ENSSSCG00000021443	SGK1	4.689892856	3.943938111	4.840269457	4.68495307	5.829329654	5.72012178	1.691091569	4.259549674	7.963931061	5.436883625	6.870501687	5.127998861	7.002119648	5.054219538
ENSSSCG00000003755	MCOLN2	3.282108574	3.270297189	3.659543416	3.554520905	3.536031934	0.192208642	3.010681529	2.16911454	5.397361527	6.443607093	5.40749579	3.478809817	3.845648393	2.594704192
ENSSSCG00000022975	AMT	8.950622921	8.904998923	4.913728916	4.993084626	4.907953779	3.715145976	6.446186861	5.129411101	6.084240947	6.321620424	5.353748468	5.666843683	4.732955336	4.721547556
ENSSSCG00000029709		1.608138462	1.600661966	4.510828162	4.510828162	4.510828162	5.25106102	6.096346269	5.931314359	1.353919128	4.135080987	4.192078491	4.583964108	4.583964108	4.583964108
ENSSSCG00000028166		4.143006679	4.055812238	2.00684485	0.734068007	2.323860879	1.049591682	4.294465178	1.115350591	3.291110118	1.618677522	-0.816819348	1.045040052	1.045040052	1.045040052
ENSSSCG00000013597	RPS28	11.60902916	12.42312938	8.454654191	8.656680774	8.463935246	8.106034331	7.963671782	10.22603261	7.858266921	6.983141636	10.42288091	8.853894376	8.650488328	9.118373563
ENSSSCG00000037348		0.032681017	0.032681017	0.61593281	0.61593281	0.61593281	1.036288237	-0.416665931	3.554751417	-0.416665931	-0.416665931	2.332252693	4.52076698	0.283549526	0.283549526
ENSSSCG00000033964		3.748835512	3.892784307	0.531269107	0.531269107	0.531269107	3.613359388	1.488385878	-0.469310301	1.046031329	-0.469310301	-0.122616821	0.449370602	0.449370602	0.449370602
ENSSSCG00000026478	PADI2	0.179312055	1.042132248	1.916988547	2.482946484	2.175554057	5.806987235	3.516050288	0.343017849	0.963489221	1.364076839	0.586352524	2.169916123	0.462011387	0.88676353
ENSSSCG00000012181	PDK3	5.163193368	5.287650286	5.479095797	5.175200831	6.738985089	2.400469562	8.775715849	6.058874271	6.105153704	7.293731969	4.356092881	5.902381892	7.555620712	5.996737953
ENSSSCG00000003470	FAM131C	3.81341969	2.848212598	1.725912577	2.255631184	1.526108215	-0.294196581	1.321549094	-0.308471051	4.894546426	4.403078575	2.535922522	2.023295595	3.128069091	2.18338868
ENSSSCG00000011524	CHL1	0.662930012	0.558805902	2.556731978	1.870341378	2.447061339	3.26829917	4.667174849	4.574954837	0.32641167	0.316805039	0.440960458	3.193023343	1.35783277	1.397429817
ENSSSCG00000032202		2.956187356	0.915937085	2.946475001	2.946475001	2.946475001	3.767159955	5.523334122	0.199168502	4.321488074	4.036303628	0.199168502	2.861317881	3.509398798	3.302625204
ENSSSCG00000004687	B2M	4.227929832	3.419832301	2.48342547	2.231828245	1.965009607	4.881162065	2.666611376	4.736583486	0.500856262	0.986660103	0.661526498	0.923639555	0.677520352	2.391218039
ENSSSCG00000040048		0.069894069	5.210054955	0.249116915	0.249116915	0.249116915	-0.134595086	2.201603862	-0.134595086	-0.134595086	2.335731283	0.01027025	0.066056278	0.066056278	0.066056278
ENSSSCG00000007281	MAP1LC3A	2.050395373	2.319153067	3.069730947	3.428487605	3.708836024	6.328132451	3.786654978	5.827978038	1.991876588	1.042495906	1.622870944	3.749328616	3.279441787	4.593465864
ENSSSCG00000009973	RHBDD3	5.533597109	5.097930156	3.263843089	3.068077163	3.058973615	1.626469992	5.281701264	3.011893266	4.983613041	5.412790324	0.448627496	2.925395413	2.928698087	3.04418562
ENSSSCG00000038155		0.042370567	1.77309247	1.568236673	1.568236673	1.568236673	-2.271116272	3.973371859	2.996897839	3.444290086	2.960775123	1.671289135	1.610206938	1.610206938	1.610206938
ENSSSCG00000024911		5.542204249	6.157901524	1.803267808	2.043683977	3.773307082	4.074272418	2.149401037	5.217884839	1.787917805	2.642477223	5.354632075	3.751340111	3.648585473	2.218205028
ENSSSCG00000000847	TDG	3.137744102	2.92196488	4.190630047	4.095105561	4.213477963	-0.063610485	6.481942177	3.684063987	4.28978954	5.638888982	4.998001564	4.71475979	5.105697112	4.322811503
ENSSSCG00000012916		4.953285409	4.273320711	2.729453914	2.912554074	3.162066583	0.936186767	5.749775765	2.887481775	5.041850917	4.026391073	0.571203117	2.934320903	3.746926388	1.589114029
ENSSSCG00000033535		2.619995361	3.264347237	0.543488915	1.115872893	1.225090502	-0.434752971	3.683873772	-0.434752971	2.72563036	2.776672879	-0.434752971	1.306512586	-0.755640305	0.378173621
ENSSSCG00000038349		0.063132465	4.624669291	0.195797723	0.195797723	0.195797723	-0.19756035	-0.19756035	-0.19756035	2.579769717	-0.19756035	0.331335695	1.646204977	2.999569442	-0.219472229
ENSSSCG00000032613	SNAI1	4.712008665	4.928379626	5.017175372	4.451347255	4.755970302	5.605885431	6.831055889	7.327588522	5.970445163	2.15280837	2.13958743	4.249775903	6.285916846	3.822799465
ENSSSCG00000000139	IFT27	4.470919032	2.834742667	2.321097039	1.853939843	2.394704528	4.633887839	4.082533975	3.940227733	2.157917914	-1.267345624	1.146482539	1.94007469	2.198864518	2.801594161
ENSSSCG00000003076		0.286041345	1.083772675	3.641127679	3.968283009	3.815534046	4.349195123	6.471475694	4.214013674	2.271808828	4.14910869	2.08701455	3.227217397	3.00178627	2.948058811
ENSSSCG00000033703	FAM111A	4.731158733	4.080669152	2.024789749	2.377964459	2.646389487	5.026961638	5.167157843	3.142990912	0.771286768	0.825302952	0.4954659	2.563071258	2.741265734	2.974770009
ENSSSCG00000012720		-0.128327477	-0.128327477	1.587593266	1.587593266	1.587593266	0.239186561	5.51475543	0.239186561	0.239186561	3.141734825	0.239186561	1.62876185	1.62876185	1.62876185
ENSSSCG00000024960	PDGFC	5.110300477	4.861483661	1.984809458	1.213741633	2.288082927	1.222924726	1.011011619	0.825674013	3.615226649	4.15960604	2.938276469	1.821403414	0.337278473	2.242038218
ENSSSCG00000001463	PSMB9	2.59162024	2.465778745	0.423631973	2.036331324	1.50323588	-0.446857611	0.900192297	-0.446857611	4.32287108	3.887649376	2.011514472	-0.665549557	1.911144544	1.836992508
ENSSSCG00000035795	SUMO3	7.654549211	7.320327878	3.77122315	4.072159474	3.733698134	4.435811632	6.023961675	4.823035026	3.423870853	4.487716134	2.06854862	4.043570852	3.358913149	4.184444709
ENSSSCG00000023630	CPM	0.124748791	1.898283632	2.885186059	3.680576581	3.49514219	1.111871065	5.220409731	1.396184136	4.335912416	4.205029538	2.648122167	3.84763539	5.241593877	3.282771999
ENSSSCG00000008980	SCARB2	6.210598173	5.230984404	3.787413866	3.898328831	4.295313429	1.378454403	2.314734237	3.700205155	6.038970541	6.181891014	5.900698524	2.973066974	3.059540055	3.751227522
ENSSSCG00000012459	APOOL	4.637783993	5.70990238	3.810858422	3.494065384	3.717165003	0.468706711	4.048928299	2.78109664	6.085862767	6.23449754	4.124533758	4.792253569	4.185667231	2.358858328
ENSSSCG00000009258	NAA11	5.399010717	4.900631666	7.355964724	7.355964724	7.355964724	8.367422398	8.110019877	7.415936196	8.446212502	6.971634056	5.485323027	9.438447503	10.50300551	7.306106778
ENSSSCG00000004392	AMD1	4.113000501	3.889138085	7.862845734	7.870139136	7.960572431	5.411081741	7.77049551	6.997039839	8.147928731	8.391084204	8.030069268	8.155882558	8.190610506	7.259691449
ENSSSCG00000001888	RPP25	3.268392043	2.815613089	4.851058321	4.847285439	4.574646868	0.652591096	6.440506217	5.09673464	4.611825292	3.692779249	6.598723711	5.304353006	5.519534438	4.882800752
ENSSSCG00000006755	DENND2C	1.030760286	1.373391591	3.328184572	3.718897336	3.787777452	5.627464928	5.403105102	4.34053598	1.343465419	2.094294506	1.519437865	3.882670066	4.515676625	3.481927752
ENSSSCG00000021010		5.193569826	5.564358528	3.093857422	4.323457252	4.75242936	4.626243363	5.212846059	5.369852481	4.442669554	3.768610531	3.120376129	6.234691567	-0.009246891	3.685998134
ENSSSCG00000008057		9.040920398	8.226199265	6.182413616	6.339417875	6.0884856	6.779770541	8.600384728	5.045914196	8.477534747	7.262787602	3.413609077	6.802592155	6.563122509	5.569577662
ENSSSCG00000031306		3.524697721	4.623504695	1.937243725	1.937243725	1.937243725	3.252989724	3.45817036	1.123771061	1.318336316	4.365156286	-1.143555275	1.362565822	3.374333795	1.593372619
ENSSSCG00000015078		3.556539368	3.614108252	0.132459434	-0.965031692	1.702497408	2.489814799	-0.259169847	-0.259169847	-0.259169847	-0.259169847	1.099938194	-0.256964489	-0.256964489	-0.256964489
ENSSSCG00000013491	TJP3	4.053778609	3.726094288	2.104159802	2.387188662	2.017309749	-0.3581513	1.662404948	0.590006676	4.333885383	4.773882661	2.915237413	1.349961152	3.712855366	0.987457196
ENSSSCG00000023172		6.273075271	5.905147348	4.650085839	4.585735965	4.320895181	0.57435354	5.735685813	3.509401945	6.51773033	6.597842681	5.05033715	4.578737974	4.873448707	4.343030236
ENSSSCG00000033827		7.187931285	7.098506666	7.441690663	7.328747912	5.739139718	8.143038026	8.974150858	6.82015433	3.744207229	8.489879768	5.612302684	9.335114153	7.144312188	5.210546878
ENSSSCG00000003839		2.92223612	3.283880536	4.268251617	4.571345261	4.472291313	6.798038532	6.06014386	5.116184633	3.066539046	4.182731174	1.887854536	5.716021706	1.407219849	4.588828214
ENSSSCG00000035838		3.480161249	4.363760711	1.687251566	2.851814654	4.273935561	5.63300476	3.550044156	1.379079744	2.089291702	0.079887498	4.561021874	3.327873007	1.981448574	4.613646433
ENSSSCG00000023277	NDUFA1	9.081186149	10.42072974	6.643222583	6.23828235	6.469760681	6.398743086	6.317943392	8.216130646	6.828025167	4.776965309	8.123034729	6.924952306	6.229578878	4.883717242
ENSSSCG00000040831		0.124579817	0.124579817	1.114056602	0.568351696	1.097658463	-0.393499517	-0.393499517	-0.393499517	4.267118529	3.76512269	0.912081355	-0.44442666	-0.44442666	-0.44442666
ENSSSCG00000017617	SCPEP1	4.887756943	4.637873374	2.958897229	2.906774875	3.011042472	0.921906046	1.54702265	0.607147356	5.062046376	5.591315802	4.470410386	3.525640222	3.48239447	2.779589204
ENSSSCG00000008771	C4orf19	4.706916085	3.220619452	1.627514183	1.5078704	1.867784782	0.356548388	0.529412625	0.019697964	4.344366276	4.339975594	2.30159073	1.994936934	3.191626071	1.046158543
ENSSSCG00000029683		3.922014178	3.426761737	0.834176268	0.834176268	0.834176268	2.998881026	2.719685703	3.48830032	-0.541795904	-0.406345711	0.305849111	0.498015662	0.498015662	0.498015662
ENSSSCG00000033009	GCNT2	5.209831423	5.15484912	1.931963875	2.160679448	1.615577505	4.823980412	3.714635242	1.603667519	1.744169307	1.721089163	1.059480158	0.437997976	2.733091228	2.349303367
ENSSSCG00000008357	SPRED2	2.717639321	1.970654596	5.401452681	5.479805439	5.279768243	7.316253958	6.350354628	4.285761494	4.585614062	3.02343643	3.560773381	5.990822238	6.230198011	5.256828397
ENSSSCG00000003042		10.31178516	10.28122269	8.699878029	8.339254383	8.702659336	7.857981258	8.172534453	11.75265875	7.668844163	6.345962091	11.67931136	8.430037548	8.233449176	8.320615578
ENSSSCG00000034379	MAP2K3	6.551950023	6.194999881	3.222083738	3.645021767	3.17248297	3.83331241	5.85318282	1.937455699	4.440861772	4.005311201	1.246391564	3.276034784	2.89998075	4.946659867
ENSSSCG00000013733	BEST2	4.770145613	4.462589051	2.586322479	2.456479722	2.256714655	-0.919931727	2.694771218	3.164720717	2.944535495	3.404952385	5.405609241	1.333324914	3.248520592	2.273027074
ENSSSCG00000006162	ZC2HC1A	2.916611257	3.427821896	4.205098449	4.000492945	4.286482095	4.163201675	3.226855223	1.274844434	6.053918622	7.077978928	2.400071519	4.988564016	6.03906915	3.826787221
ENSSSCG00000013260	MDK	8.810091029	8.21986712	5.220932102	5.004778199	4.759475956	6.568502489	5.727861788	8.128075049	4.6542698	3.470428546	5.733147203	6.220107907	5.722558796	4.725670627
ENSSSCG00000002821	CCL22	-0.192869755	0.584373098	2.774336724	2.774336724	2.774336724	0.384766338	5.467389165	3.928122818	2.738167814	3.040516562	0.525443083	2.836422501	2.836422501	2.836422501
ENSSSCG00000034113		9.694561452	9.45561849	10.28602256	10.26665075	10.42279861	7.400021411	12.73806461	9.260723122	11.89234712	12.91158436	8.201266425	11.03133213	10.4903232	10.18544837
ENSSSCG00000000367		1.071798815	1.203330049	3.749990252	3.482147968	3.608272843	5.209787563	3.311239973	6.448040642	2.118780756	1.415459928	1.43574574	3.349733215	2.846129703	3.186838525
ENSSSCG00000006324		5.163904547	4.573592732	3.995097295	3.940269228	3.894317494	-0.517168709	6.542560322	4.247612538	4.285644747	5.330206157	3.999868606	4.161733504	3.432059207	3.688593046
ENSSSCG00000039348	H1F	4.340029501	1.832216894	3.777926774	3.701772575	3.746265582	5.848708769	4.524386289	6.102491393	0.7638518	1.075667411	3.364835041	4.047422814	4.155697242	3.492790019
ENSSSCG00000012470		3.349392772	6.295611919	3.69050346	5.712363238	4.371351059	1.150172497	3.69956423	6.094688823	5.66057537	3.576437132	6.238684642	5.72105669	2.74210634	4.398918284
ENSSSCG00000023351	PLA2G4A	2.031595136	2.01676229	2.124059043	1.946443288	2.979454563	0.646072145	0.625365575	0.809019254	1.630384824	3.380437395	6.777228086	3.005965264	2.441301458	1.844765929
ENSSSCG00000039637		3.333518636	2.243928407	2.657953681	2.585838973	2.405814495	1.257647526	6.934428183	1.257647526	1.653384908	1.257647526	1.498576337	1.63554976	0.456182369	2.031011097
ENSSSCG00000031472		4.399421946	5.858046271	2.557780903	3.391827766	1.106605295	2.610275434	4.47822518	3.661809151	1.696523207	1.534443866	2.174386145	1.411058272	2.681633175	0.120550264
ENSSSCG00000024113		-0.076273424	-0.076273424	2.585602278	3.283610317	3.651902415	2.281881062	5.173985686	2.36232243	3.378626791	4.253657623	2.153505472	1.871800573	4.360856567	3.879457119
ENSSSCG00000004435	NT5DC1	5.467665501	5.870031535	3.899416617	4.003183459	3.777814108	0.017980841	4.637941607	4.189606714	5.87668075	6.442659246	5.280049018	5.119488677	4.90427452	4.254918086
ENSSSCG00000011277	CCK	4.201452196	5.053277363	0.60264627	0.531008192	0.483222945	1.702594417	1.361222598	1.817883952	0.015955515	0.015955515	0.290793448	0.804951918	0.348642186	0.367522815
ENSSSCG00000005212	PLGRKT	7.017280537	7.604414357	4.548709617	4.552045444	4.784015221	2.572047702	3.995505214	4.440808535	6.890641523	6.592363077	6.142443944	2.715327331	5.531155094	5.333266042
ENSSSCG00000037054		3.665366755	4.289085415	0.318372445	0.318372445	0.318372445	-0.396674433	-0.396674433	-0.396674433	-0.396674433	2.565538288	1.571901183	0.336321705	0.336321705	0.336321705
ENSSSCG00000024832		4.417300411	5.196567179	1.546311319	0.831229013	2.636537752	3.673272465	3.077828844	-0.251596603	2.113946698	3.016642717	0.168920039	3.156783111	2.790188256	1.586626738
ENSSSCG00000036080		6.090717117	5.434132801	2.587457303	1.595112554	4.191843937	2.385611889	2.727315415	4.997851375	3.211099881	1.848413359	5.834255948	4.219704606	2.565075944	2.07602245
ENSSSCG00000038238		0.032624979	0.032624979	1.150356357	-0.596135651	1.170014844	-0.272122978	-0.272122978	-0.272122978	4.189461528	-0.272122978	1.234920946	4.023947455	0.04550885	0.04550885
ENSSSCG00000029160		8.050034104	6.968486412	3.887860468	4.087273814	3.794441582	3.817292749	5.921860972	3.065253139	5.079724746	3.593804672	2.128290743	4.612157	5.002568323	4.445668344
ENSSSCG00000017428	JUP	6.129932887	5.465814663	5.194991201	5.331462587	5.26199361	5.782939189	7.591828495	3.234670072	7.021333378	7.139063873	1.631881135	5.905742787	6.425213734	5.837100062
ENSSSCG00000001088		0.022011015	2.249938155	0.763790537	0.763790537	0.763790537	0.001201536	5.330958365	0.001201536	0.001201536	0.001201536	0.001201536	-0.539140383	-0.539140383	-0.539140383
ENSSSCG00000015707	GPR39	0.040781947	1.497573949	1.061635601	2.042095432	1.218607881	3.447287176	4.779434375	2.333142675	1.367428127	-0.739713452	-0.739713452	3.195506763	0.852196698	1.625509802
ENSSSCG00000002968		5.646636962	5.254936751	7.805840888	7.805840888	7.805840888	8.96609686	10.56912991	7.676789372	7.793588076	8.263464531	4.304165597	7.630663932	7.630663932	7.630663932
ENSSSCG00000001963	EGLN3	3.072841965	1.898762862	2.760121722	2.785612385	2.72096367	0.698441879	0.895218147	0.580222671	4.73580369	5.231646659	4.634555371	2.578485087	4.875734174	2.481968556
ENSSSCG00000034841	RGS19	5.290206433	4.673472475	2.345230573	2.312166305	2.460956941	5.332804543	3.063799514	4.516056264	1.629226735	0.406854904	0.733286363	2.172498184	2.925601155	2.933114196
ENSSSCG00000016983	STC2	2.289931875	2.363647851	4.147985835	4.101582048	3.919639803	1.331944554	3.740748946	2.928639844	6.943381431	6.169202645	2.870382054	4.872596355	5.234078071	3.180691595
ENSSSCG00000022948	SLC7A9	5.190934471	5.186216221	2.272114954	2.689688427	2.297103545	4.957634572	4.079620443	4.91503879	1.053826619	1.525591794	1.251013738	2.952417787	1.951903717	1.630647221
ENSSSCG00000013559		2.711362441	0.648557662	5.9715059	5.9715059	5.9715059	5.353708223	5.353708223	5.474767737	5.353708223	5.353708223	5.666867107	6.079641484	6.079641484	6.079641484
ENSSSCG00000016928	RAB3D	0.814935772	2.346189752	2.410966683	2.654267931	2.434320893	-1.133837884	5.009153456	1.784455621	4.549354908	3.997037101	1.747168295	3.33631382	2.499257199	3.439490292
ENSSSCG00000002995		4.428583288	3.540451347	4.587017002	4.693856429	4.597764568	0.185458235	7.018239522	6.579266431	4.800766684	4.335039299	3.871077981	5.109863941	4.787253734	4.994043565
ENSSSCG00000010241	TET1	6.440811525	6.604021048	3.02215335	3.338021619	2.892768532	3.973719081	3.211876952	1.605841679	4.362881365	5.345176318	2.971404638	1.747900429	2.44771585	2.937914196
ENSSSCG00000012996	CDC42EP2	3.872210177	4.501459786	2.410838438	1.725109782	2.032329767	-0.021741971	4.347093663	4.660357938	2.416916836	-0.021741971	0.661021269	2.854966078	1.983435655	2.998992621
ENSSSCG00000039888	STXBP5L	2.870746646	4.704576992	6.643157036	6.633223135	6.4884004	2.547001062	7.563008361	6.357182519	6.252057959	7.723323655	6.254797671	6.844027175	6.579619687	6.603426605
ENSSSCG00000011378	CCDC71	4.625279892	3.329268072	4.197662699	3.89532688	3.604330194	1.652480655	6.956668912	4.323897328	4.412957641	5.904666384	1.221881211	4.188037047	1.798120398	3.768813663
ENSSSCG00000013389	CYP2R1	2.174566551	2.515068312	4.284485748	3.456732062	3.488294712	6.208786116	6.171287797	5.344452514	1.720057414	1.123174746	2.307190063	3.342402536	3.163607034	3.602626702
ENSSSCG00000038552		5.773041206	5.47433019	5.993846991	6.946623392	5.770818302	7.157204361	7.394721287	10.38782395	3.968005849	4.237519661	7.386458741	6.024993522	5.800391696	6.116785323
ENSSSCG00000030388	UPP1	5.455785617	6.096099162	1.567414912	1.489521537	1.317424221	1.028718353	1.970264672	3.258244095	2.90221191	2.427171545	3.987169249	2.760568872	2.712237103	1.123669905
ENSSSCG00000036582		8.649810848	9.189269811	5.17709809	5.077376246	5.220864654	4.85229718	4.320654748	6.572961384	5.689415963	4.185680674	7.480600516	5.437761802	6.156850566	4.540445056
ENSSSCG00000004612	RAB27A	2.527950413	2.448576957	3.318744293	3.236590846	2.782818064	0.458057374	0.318592198	2.074410402	5.354723181	5.72272707	4.646934341	3.259799733	3.844891678	2.765625925
ENSSSCG00000014600		1.459680556	3.132673575	5.253059494	5.353085163	5.256119793	1.421578068	5.842683814	6.199548647	4.834478975	6.482489565	5.166268285	4.885801317	4.630941228	4.918560181
ENSSSCG00000022237	SUSD3	4.272651138	2.871137976	2.381484861	2.853081305	2.591756256	-0.315706623	4.061600813	-0.455981756	4.645618489	4.637158573	2.991968431	2.354089059	3.435364437	2.974626601
ENSSSCG00000038376		1.392723	0.4471679	2.540577081	2.85349547	2.441563184	4.669126992	2.672696101	0.700901162	0.643140067	5.496368296	0.806318096	1.461236364	1.070698537	3.552859744
ENSSSCG00000016330	LRRFIP1	4.634744508	4.207031783	1.339323273	1.438328016	2.301070657	-0.422616568	0.431096316	1.148827827	4.74314501	3.410501166	2.56535799	1.832853562	1.346263053	1.522709353
ENSSSCG00000013033	BAD	9.860729508	9.969133233	8.428625229	8.473249632	8.260477901	10.67254064	11.02439764	10.70196755	6.679496589	7.641889954	5.899999851	9.182585832	7.366869939	8.255268883
ENSSSCG00000008701	LRPAP1	10.99543797	10.78282318	7.653103826	7.592903988	7.449447619	6.026767792	8.347453006	6.454147904	9.676779198	10.50496799	7.474368559	8.162152105	7.426220407	8.103075928
ENSSSCG00000025455	RALB	5.434448534	5.303237838	2.811212988	2.856938663	2.67248193	1.865079486	4.397849026	0.041273865	5.01971262	4.795527079	2.457027001	2.641051763	1.807519104	2.831443683
ENSSSCG00000012042	ATP5PO	8.152701322	8.451884789	6.020850156	5.719053081	5.762053506	3.988725665	5.526790477	8.638323743	5.758367695	4.673871638	9.028450218	5.98068799	5.907102391	5.216060796
ENSSSCG00000012145		-0.018220419	4.406136616	0.909273777	0.909273777	0.909273777	4.004941513	3.40141232	0.22764639	0.158252617	-0.382323997	-0.382323997	0.938887676	0.938887676	0.938887676
ENSSSCG00000029571	AVIL	3.750262081	3.075680372	4.750499609	4.4883421	4.102192329	5.394148608	7.775379773	6.363502611	3.129237772	2.95985494	1.601011927	3.179287757	3.749495655	4.942117486
ENSSSCG00000010747	C1 orf9	1.633007636	2.433463966	3.717353334	3.770470121	4.236156207	0.983851658	1.01913267	3.620377013	5.036576127	6.550163879	5.000156785	3.784969258	3.942140565	3.680449166
ENSSSCG00000038470		4.863536586	5.606001638	1.945484946	1.591316118	1.883349692	4.312555688	0.708879899	2.682457297	0.210182065	1.021912044	2.464058286	3.071137937	2.260916211	1.511219899
ENSSSCG00000009554	GRTP1	5.098118817	5.057422693	1.458094903	1.735897609	1.496334057	1.663546509	1.305948559	0.178532358	3.616848822	3.144518196	2.652606019	0.952169429	0.124287859	2.491973292
ENSSSCG00000007585	ACTB	9.534705177	9.556476329	5.291678422	5.447580385	5.401378035	3.691504691	6.624018122	6.113374694	6.260591984	5.796885266	5.285838723	5.815226202	6.083004926	6.102357545
ENSSSCG00000024174	TGIF1	4.888252136	4.101367127	6.295056781	6.18093317	6.361473324	8.877418819	7.316494149	7.690936082	3.959417554	4.521082016	4.120219673	6.084731922	7.823347248	7.001143344
ENSSSCG00000033727	GPX1	5.709295626	5.289275813	3.351879199	3.028353316	3.101113097	2.36044025	3.029511865	5.939371763	3.291035716	1.590336944	5.614540725	5.35727706	1.211973375	3.296830254
ENSSSCG00000040456		0.034250131	0.034250131	-0.420219509	2.625202076	-0.420219509	0.110464063	0.110464063	0.110464063	0.110464063	3.065558368	0.110464063	4.55228467	-0.195201152	2.256593749
ENSSSCG00000011704	WWTR1	6.023977653	5.482049728	2.82413227	3.344135952	4.547795283	5.271494124	7.132306183	5.12264658	2.560556752	3.821160929	0.948279201	4.029787428	3.847444389	4.793679557
ENSSSCG00000007625	ARPC1B	7.467423231	6.816445666	3.499097288	3.449716273	4.81895472	5.473754346	6.652697484	3.642536839	4.743716181	3.967983558	1.548071849	5.366212437	5.205381728	4.092892196
ENSSSCG00000009649	NEFL	4.474994504	5.065853781	3.707296655	3.94565912	3.647094611	0.273971332	5.562588604	2.87840063	6.020151395	5.986789901	2.12296778	3.223108712	3.896331672	4.97084582
ENSSSCG00000006034	RSPO2	2.968330336	1.84118535	3.250129171	2.789674774	3.344673057	6.317125763	1.701125691	1.701125691	4.207665858	1.701125691	1.701125691	-0.473053011	3.84239845	2.571441313
ENSSSCG00000000376	SUOX	5.931047869	5.463179667	6.386382289	6.227492996	6.21430097	6.818586385	9.880990794	8.616517445	4.553972122	4.780023125	3.70439175	6.281574224	5.642556499	6.992613959
ENSSSCG00000025704	DENND2D	3.725521496	3.574536618	0.603479939	0.989057328	1.634651172	2.667675874	3.626558711	4.02614496	-0.871822609	-0.51043828	0.961414581	1.21123169	1.289056632	0.995421845
ENSSSCG00000007897		5.969131725	7.063659837	3.476542679	4.548416038	4.121565341	4.202216012	4.968862789	5.308504435	1.795123138	1.108337097	5.955748405	5.198912637	4.295551082	4.334436341
ENSSSCG00000030165	MAFF	5.6147037	4.342473204	1.113632042	1.871480565	1.399021875	3.762245262	1.698423854	0.295351769	3.797774985	0.658351	0.696015448	1.79142207	2.723339025	1.688575573
ENSSSCG00000032811	ODF3L2	-0.24293446	1.625744842	2.406613236	2.406613236	2.565419996	1.387616367	6.918475619	1.387616367	1.387616367	1.387616367	1.387616367	2.522371282	2.522371282	2.522371282
ENSSSCG00000009194	HPGDS	2.606803684	3.214311134	4.47909409	4.021628081	4.021628081	1.720532446	5.269449099	1.720532446	5.463675006	6.941085742	1.96098199	5.323909581	4.937107236	3.994633732
ENSSSCG00000002941		3.392469371	4.049727362	1.420077612	1.420077612	1.420077612	-0.055800932	-0.33687463	2.347006346	3.699953554	0.775024464	3.786654902	1.826107509	-0.158377356	-0.158377356
ENSSSCG00000006528		3.557970443	5.474358926	2.423825923	2.85512514	2.656083285	2.174982615	1.621464383	5.818599393	2.539813133	0.698885929	5.388265991	3.587353574	4.497164137	1.654805638
ENSSSCG00000022048	REEP5	5.51723799	5.00328717	2.989052222	2.938617745	3.149331219	0.694912668	2.695522144	0.971363503	4.730243142	5.528840757	5.271983943	2.533361828	2.694359022	3.0050842
ENSSSCG00000012968	CCDC85B	6.335696443	5.704792644	4.434173139	4.563682453	4.897075252	2.389350409	8.342829958	5.973283362	4.080265958	3.511289947	2.723485112	6.180463643	3.841041892	4.678686778
ENSSSCG00000017937	PHF23	5.085001361	3.048001152	2.494109159	2.519737174	2.620425272	4.78058898	4.626716788	0.082885776	3.946953406	2.748642362	-0.48001708	3.205185981	2.804999323	2.424584737
ENSSSCG00000030671		0.368853522	1.467576077	3.482145088	3.76817033	3.808418446	-0.042314165	5.252805472	4.560628283	3.073777595	4.034492293	4.875815263	3.663379192	3.663379192	3.663379192
ENSSSCG00000004181	VNN1	0.541995254	0.011310768	1.810630527	1.742902448	1.559652195	-0.147046845	-0.223444362	-0.223444362	4.926754391	4.03708084	2.490550355	2.737051681	1.763817471	1.428283529
ENSSSCG00000023423	UBALD2	6.099991142	5.741975863	4.873816032	4.681901331	4.217028126	7.801850739	6.445925482	4.522631581	3.010643563	4.923994032	1.188197736	5.132926152	4.10140968	5.853195787
ENSSSCG00000030912		7.596136078	7.894628436	4.978406307	4.733576442	4.356720693	3.690910499	4.972474331	7.608762271	3.7942464	3.618679461	7.887143967	5.543696077	5.242277052	5.936235119
ENSSSCG00000028362		-0.003567786	5.726889051	0.220041778	0.220041778	0.220041778	-0.125103504	-0.125103504	-0.125103504	-0.125103504	-0.125103504	2.195802827	0.234377546	0.234377546	0.234377546
ENSSSCG00000039186	RAB25	5.559896538	5.352033977	1.393239164	1.450622769	0.968220917	0.625157449	1.814506305	0.914909417	3.046431648	2.860940131	1.853781575	1.081444429	1.657955106	0.838720411
ENSSSCG00000034500	MSX2	5.010354643	4.866919072	2.176160406	2.467503317	2.224976665	0.544743363	0.642021943	1.377976891	4.185372927	4.341087524	5.054973126	2.461210847	4.171527691	2.387741742
ENSSSCG00000010922	ELF3	4.65706419	3.616433272	1.436329728	1.476927592	0.443808065	1.345933627	0.676404593	-1.438114555	3.830046915	2.850362906	2.077644029	0.857294993	1.431113589	0.77326955
ENSSSCG00000031295		7.688529211	6.723252043	7.524730062	7.577220123	7.494193713	3.032519441	6.707056043	9.527329005	6.076560485	6.876342493	9.723350138	8.210186371	7.830634721	6.867899185
ENSSSCG00000005063	OTX2	6.094023645	5.69571701	6.769055233	6.865453394	6.755036022	8.068603555	9.411569054	8.680396678	4.184665651	4.675663376	3.87078494	6.008711146	5.992197782	6.969840671
ENSSSCG00000013752	STX1	5.330489553	4.314497589	2.941691267	2.699186859	2.404300508	6.063544504	0.260085728	2.300795292	4.227416585	2.57888663	1.108552504	2.665977999	1.458540591	2.337312865
ENSSSCG00000006472	CRABP2	8.553020088	8.813949417	7.336732381	7.444886779	7.24336243	10.1894397	9.127242614	5.286988709	7.770212117	7.760587456	5.167566336	7.106235487	10.08500698	5.65420689
ENSSSCG00000000374		9.074377617	9.025652318	7.192252783	6.96206902	6.993373223	5.624161332	6.744919549	10.2150555	6.017356086	5.305114099	10.22150249	6.739521789	6.441388204	7.057638253
ENSSSCG00000017262	SLC16A6	1.397947533	1.661986492	3.496601314	3.592212791	3.934769323	0.567626233	4.472242746	2.789061314	3.425865152	7.172791465	2.787589199	3.71928374	4.534774635	2.83362873
ENSSSCG00000025928	RPL18	8.863485085	9.104571052	7.607014842	7.136915247	7.459299162	6.078563321	7.033506329	10.77653851	6.406674154	5.106767929	10.55454145	7.332505801	7.179688638	7.74253237
ENSSSCG00000034193		4.639177446	2.279424343	-0.014411087	1.183153843	-0.014411087	-0.248084422	-0.248084422	0.915223751	-0.248084422	3.455713493	0.524609052	-0.66336628	1.682927668	2.511769259
ENSSSCG00000020873	SYNGR1	5.668563041	5.189988025	2.960437661	3.749971508	2.92311706	2.095198426	0.627627071	4.536080859	5.043440885	1.939367938	5.964613258	2.84521499	1.976217411	3.687960337
ENSSSCG00000035212	KLF6	5.764582794	3.881254819	1.096179172	1.623267375	1.827826373	-0.235803109	4.074499633	0.02278542	2.694949125	2.793258012	1.256296706	2.546880465	2.75526948	2.03626194
ENSSSCG00000012771	SLC6A8	7.774452613	8.339332776	5.295221965	5.333591909	5.533735134	7.533257715	7.482797557	2.369607771	7.048974297	6.060530602	4.212332219	5.097425702	5.804290832	5.167403592
ENSSSCG00000017521	SCRN2	5.117749551	5.073837798	2.359423393	2.654810637	2.322966704	0.989650613	3.820273934	1.976334484	5.511385498	4.342518233	0.002303312	2.980221814	2.752738398	2.221022317
ENSSSCG00000012825	IKBKG	5.534354992	5.507071258	4.218819007	4.297470947	3.824595495	3.828670511	8.011704285	2.988538364	5.703294213	4.386611981	0.818355055	4.1458514	3.948371739	3.860281668
ENSSSCG00000023607	CYP4F22	-0.05308878	-0.004658757	1.71207726	2.100301876	2.224983047	4.97231674	3.856933737	2.990062892	-0.028543967	-0.028543967	0.435933101	2.869132863	1.333050391	2.661036925
ENSSSCG00000032927		0.078754136	3.935079663	0.443419227	0.443419227	0.443419227	4.221566425	3.30988548	-0.270319874	-0.270319874	-0.270319874	-0.270319874	0.468344685	0.468344685	0.468344685
ENSSSCG00000000006	PPARA	1.090330042	0.003533633	3.065150309	2.142953364	2.38495948	5.293969316	5.223747373	2.680929305	0.990165574	1.893495302	0.12740571	2.319768146	3.565672352	2.856024542
ENSSSCG00000004554	PCLAF	5.825837364	4.491857527	3.852223594	3.525505795	3.765892391	3.741006264	6.176166473	6.56205378	-0.044716235	3.988505579	4.032203135	4.437310851	3.904900733	2.711520549
ENSSSCG00000038112		0.750143862	0.223655387	4.035639263	4.36255737	3.498472276	6.352198619	3.820892877	4.28502478	2.526689078	2.729999753	1.859056914	4.423752185	3.968464505	4.038966508
ENSSSCG00000026701		6.924753817	6.4663933	6.381062876	5.757345934	6.131142809	3.712655106	7.908022591	2.949864374	8.995576804	8.400932395	5.850213669	5.867518169	6.317258799	5.867518169
ENSSSCG00000032115	OSGIN1	5.041343448	3.696194812	1.527037055	0.859808955	1.53695849	-0.773153016	1.946677441	-0.601020511	3.457473557	3.370374121	2.578330375	2.316970563	2.906102595	1.705448985
ENSSSCG00000024485	RUNDC3B	1.35897146	0.473573028	3.246351981	3.279241925	3.246000681	6.691302848	4.871711134	2.002695068	2.173542802	0.902083698	2.072009094	2.604482009	2.474930089	3.604365553
ENSSSCG00000034302	SLC12A7	5.643898625	5.092937563	2.436791541	2.849654649	2.540397571	4.520480831	5.66774077	0.239716123	3.248789922	2.585934765	0.830140483	2.862087075	3.456631042	2.948831916
ENSSSCG00000032496		0.214972129	2.813992813	2.254709845	1.401194115	1.662190755	0.196441781	5.794496915	1.755634132	0.196441781	0.196441781	2.138268616	3.117584364	-0.137898941	2.481421138
ENSSSCG00000017591	NME2	7.123518435	7.526472972	3.451228145	3.224336558	3.198487104	2.548620055	3.23198943	4.989461942	4.282254149	2.677050147	5.739751901	3.976429011	3.390667643	2.863031853
ENSSSCG00000017602	STXBP4	1.68044175	3.066618217	3.667714777	3.31819115	3.629592063	0.878519443	2.206990058	1.092033364	6.186707095	6.246611448	4.203750905	4.271158968	3.475998828	3.332244787
ENSSSCG00000039334		3.766910492	1.789477888	0.444014657	3.354962066	0.444014657	1.33961851	1.33961851	1.33961851	1.33961851	1.33961851	1.33961851	-2.032044435	-2.032044435	0.703158973
ENSSSCG00000010493	PDLIM1	8.755210901	8.327816892	6.504419047	6.194168756	6.247845326	4.12170298	5.619870096	5.099942765	9.835641878	8.967329689	6.909270496	7.511294116	8.203365842	6.983763519
ENSSSCG00000018065	ND1	4.474663761	4.441518341	7.081024973	6.656319078	6.882923303	8.59898644	7.743661657	3.352457021	7.668074599	8.046645686	4.477361424	6.766714382	7.366579338	5.851076585
ENSSSCG00000040904	CLDN1	3.886058649	1.828875919	6.360335298	6.498794139	6.640983439	6.787941952	6.784558095	6.182836153	5.315148013	6.729352518	3.253009185	6.482688154	6.907004785	6.963294283
ENSSSCG00000038235		4.44529015	2.41600462	3.386822262	1.594288126	2.693219453	1.844557781	4.755126661	1.17900995	4.986917055	5.526052437	0.593190143	1.205168883	2.490180884	1.391392836
ENSSSCG00000028593	TEPSIN	3.86477999	3.299857071	3.707904567	3.991534038	3.605116661	1.031337721	7.333725951	3.325423966	4.95322704	4.493232425	0.580077006	4.50336558	4.333016126	4.014343867
ENSSSCG00000037428		3.563752382	3.699568862	0.664569604	-0.247332998	1.765994347	3.316009646	-0.562653353	0.983447647	2.905051504	-0.562653353	-0.374987376	0.169064998	0.169064998	0.169064998
ENSSSCG00000002260		2.57748012	3.545179372	4.781014929	3.814355012	3.472826351	0.286064915	5.582497074	3.471295436	6.261656151	5.867135199	2.926579565	2.735438006	4.031241033	5.664887618
ENSSSCG00000016129	GPR1	2.020118327	3.00692543	2.677370322	2.542710471	2.304269452	4.642103222	5.656081671	5.41754662	0.054604396	1.766482411	1.412795057	0.847318271	2.207074118	2.760767436
ENSSSCG00000001476	HSD17B8	6.992600816	6.753842027	3.621757998	3.048639082	3.41006572	3.362149456	4.646988475	3.123620368	5.72584068	4.493212131	1.528964896	2.807104294	2.221499066	3.277797798
ENSSSCG00000011201	SATB1	2.948823217	2.482918072	4.568071133	4.818680061	4.752152338	6.369090291	6.679635788	6.214426889	1.761647821	2.966877491	2.834914898	4.281316213	6.15787335	5.337387219
ENSSSCG00000031649	RNASE1	5.01309371	6.040768678	2.294302917	1.717353869	1.780450006	1.864027262	4.748836343	0.146934616	1.478322059	1.913142635	3.285015783	1.494177516	2.805093529	2.31461076
ENSSSCG00000025463	PROS1	4.976283675	4.85090302	1.73799446	1.111142094	2.059498458	3.217565213	4.139532809	4.194818175	0.101209883	1.938531914	0.998117051	0.911980941	1.084409539	1.508205496
ENSSSCG00000008245	TMSB1	13.81224205	13.99220663	10.71369142	10.51955375	10.53551706	12.92834329	10.67105768	12.87595778	9.88978458	8.142156571	11.24997282	11.94971161	10.94449411	10.38895401
ENSSSCG00000032994	RNF187	6.010999761	5.511891819	2.924797553	5.143489724	2.61795303	5.103875023	4.958702047	1.567051896	3.576839033	5.451862805	1.608295298	2.000447869	2.72354161	5.329404134
ENSSSCG00000012133	ASB11	1.184097445	1.575106186	1.856746772	2.917139036	2.660393202	-0.084216674	2.152407968	-0.18619394	5.757512267	5.04814972	2.366691081	2.094060843	2.415638727	2.613897069
ENSSSCG00000015083		3.300033649	3.168998795	3.628463988	3.811575896	3.668706603	8.424594469	2.229045939	2.229045939	2.229045939	2.229045939	2.287717298	3.850384887	2.354267179	4.050402949
ENSSSCG00000037071		9.566859679	10.03440519	5.351330059	5.582644588	5.568842768	6.715125547	6.490498271	6.708322442	5.175722628	5.07765471	5.107627316	5.733296716	5.507414702	4.875526998
ENSSSCG00000009322	SLC46A3	3.82458711	3.375836751	3.177485264	2.6428131	2.597322661	1.288220438	0.96959493	0.88894707	5.571250191	6.114229414	4.754557302	2.338660017	4.496036772	2.935049713
ENSSSCG00000021514	OCLN	4.928128189	4.571860035	2.907155528	2.815644118	2.924358285	0.375701254	1.751604989	1.112142667	5.052325498	5.948119002	4.726377844	2.941547099	4.202606499	2.569884142
ENSSSCG00000002637		2.534308584	3.10915485	2.330184032	2.548975972	1.88888096	1.31293653	4.139654864	-1.50129251	2.106534007	4.229141925	4.013436319	0.401500837	0.336833479	2.987771956
ENSSSCG00000034600		-0.295737922	-0.295737922	2.836269822	2.836269822	2.836269822	1.847721018	1.847721018	6.510858154	1.847721018	1.847721018	1.847721018	2.900877537	2.900877537	2.900877537
ENSSSCG00000031392	UBE2E2	4.796932201	4.462323219	2.973232417	3.654180941	2.961737537	-1.055040631	6.047278704	3.153669683	2.823965461	4.334952444	4.745734656	3.892702382	4.0831178	2.802257734
ENSSSCG00000035789		6.42881555	5.048047235	5.883097431	5.883097431	5.883097431	8.413469402	6.787146412	2.375918768	7.704895646	5.235679387	2.678690382	5.974713231	5.974713231	5.974713231
ENSSSCG00000037223		6.42881555	5.048047235	5.883097431	5.883097431	5.883097431	8.413469402	6.787146412	2.375918768	7.704895646	5.235679387	2.678690382	5.974713231	5.974713231	5.974713231
ENSSSCG00000007226	DEFB123	3.334565566	4.582310221	1.150023032	1.150023032	1.150023032	-0.306966657	1.453390168	-0.306966657	2.310346154	-0.306966657	4.495501523	0.764322457	0.764322457	0.764322457
ENSSSCG00000011893	COX17	11.11783403	11.23814906	8.064516486	7.58324354	7.737751261	7.857710366	7.795799844	10.63264971	6.950303746	5.929109345	9.892378117	8.586346655	8.553572228	7.11570807
ENSSSCG00000029474	AVEN	3.029296922	3.001417313	3.236458863	3.106102413	2.812071973	2.297103004	5.714677894	-1.252693143	3.835856145	5.281018803	2.59622618	4.369700162	3.905791641	2.789702071
ENSSSCG00000013381	RPS13	8.948438618	9.984585965	7.50387034	7.244206288	7.135602516	6.338996963	6.944978933	10.33951058	6.223539209	5.005576307	10.34216459	7.057207203	6.85073613	7.423613194
ENSSSCG00000003789	CTH	8.347293399	8.500561747	5.037570036	4.704646641	5.049957061	6.143565249	6.05527748	4.304864758	6.336781196	8.134975523	3.335548685	5.77306777	5.933049025	3.765716282
ENSSSCG00000031448		4.543153501	4.009528332	2.363754441	1.573632058	1.573632058	6.051169506	2.626013256	3.004341864	2.493201497	1.489018509	-0.714185681	1.539926432	3.066849153	1.539926432
ENSSSCG00000035724		4.900489688	5.240446358	0.697771749	1.253087169	0.339539352	1.832754194	0.386179871	1.025284661	2.680573724	1.807611777	2.452250529	0.697081682	0.97116404	-0.169677515
ENSSSCG00000024505		6.776171853	6.093099692	3.82491493	3.612574222	3.602446144	3.900526553	1.857643026	1.756264	7.403032341	4.13554766	4.302970391	3.953695608	4.748017483	3.027337707
ENSSSCG00000029592	GPRC5A	5.059581567	4.469387147	2.555042861	2.82108609	2.772905313	-0.049985358	1.802292817	1.250457492	4.834066794	5.631693936	4.793950688	2.972428914	4.411873274	2.910629254
ENSSSCG00000034595		0.322935735	3.572520614	0.352409964	0.82811651	1.749762766	-0.112214742	-0.112214742	-0.112214742	3.206833617	3.702299534	-0.112214742	1.969425778	4.17925218	0.16407965
ENSSSCG00000033122		-0.062091224	-0.062091224	2.340838924	1.933091389	-0.085223047	1.908703381	3.164592556	0.041275562	3.053616452	0.041275562	0.041275562	5.272588761	0.93706741	0.93706741
ENSSSCG00000039405		4.412723035	2.315109425	1.160752668	2.853320873	1.523046853	5.614947473	4.668387147	1.798454268	1.935492812	0.158917752	0.033655419	2.133290175	1.931948772	1.183666604
ENSSSCG00000022176		10.64873939	10.64122326	7.756031126	9.655046519	7.59073605	11.05051283	9.644574163	9.181041851	7.621612413	7.215705714	5.673773938	7.642085638	7.11398447	9.884788315
ENSSSCG00000015801	TLR3	2.122736035	3.48950818	1.885677696	3.195207792	2.239083038	6.187846353	2.909157724	4.855719888	0.121380999	0.771750726	0.360041933	2.484877152	2.748340156	3.094681919
ENSSSCG00000039610		5.447471617	0.026072608	0.821773103	0.737411383	-0.637559319	-0.277802217	-0.277802217	-0.277802217	-0.277802217	3.108140247	0.691462768	0.318685909	0.318685909	0.318685909
ENSSSCG00000004046	PNLDC1	2.151331374	2.875584514	2.587288397	3.269138934	3.364297684	0.785458121	0.685899563	0.625369258	6.424744096	5.025167194	4.361700478	2.91261517	3.538972156	2.882583946
ENSSSCG00000035644		5.560762589	3.55756235	3.001824585	2.120935554	2.210549381	-0.585433271	3.601854034	4.069677094	3.547145198	0.236052517	4.840010285	3.94882881	2.630294225	2.843310595
ENSSSCG00000039291		-0.034052915	-0.034052915	2.075957362	1.891444922	1.111639408	-0.617195328	3.544289964	0.417350185	2.73165667	4.853307766	-0.27775087	3.002873186	2.335675364	0.503368459
ENSSSCG00000039569		0.026271214	1.518092512	0.406653851	2.789924424	0.406653851	5.48287385	3.614177478	-0.376674146	2.320144982	0.724248474	-0.376674146	1.235729063	1.235729063	1.235729063
ENSSSCG00000012686	MOSPD1	3.823184248	3.559810567	5.519674138	5.570634475	5.613848792	0.58815191	5.321261603	5.685569796	7.264831546	6.406161481	6.499752684	4.571684501	6.114024822	5.075648469
ENSSSCG00000021368		4.914305072	4.939194467	4.470268929	5.389865076	4.470268929	2.97072612	7.955584773	2.97072612	2.97072612	2.97072612	6.533493985	2.457569849	6.420826876	3.684280858
ENSSSCG00000003993		3.224114906	1.327324708	3.653120371	2.552387436	0.168527261	-0.227514484	3.331472343	5.402754735	-0.227514484	1.813229189	3.894598285	1.712917417	1.712917417	1.712917417
ENSSSCG00000003138		8.82329908	8.27245595	5.905971149	5.549860383	5.730859442	4.248631478	5.629660524	3.495211895	9.084722754	7.769484264	6.600128817	5.884366109	7.258593758	5.594820711
ENSSSCG00000028355	ACTG1	11.06643747	10.7244687	6.693640881	6.695221895	6.632621658	5.556815267	6.884204625	5.954852398	8.055768439	7.013839388	9.162422721	7.083567884	7.9807901	8.083911341
ENSSSCG00000035575		4.742237747	5.586403354	7.684776436	7.174148663	7.368444607	9.973794264	6.517275177	4.629988256	8.656602433	9.870375731	5.698994968	7.4357439	7.4357439	7.4357439
ENSSSCG00000012294	PLP2	6.138184298	6.959481816	4.713669182	4.993484044	4.417515007	1.728694973	3.590175488	3.979087063	6.699713037	6.231186959	8.106990344	3.736765278	4.384562068	4.762996767
ENSSSCG00000034038		5.530375694	4.549715671	2.394452833	2.394452833	2.394452833	4.922434713	3.13603977	-0.224906563	3.346119504	4.371355641	1.242284866	1.447521849	1.447521849	1.447521849
ENSSSCG00000022017	LGALS4	7.17321863	7.325640723	4.100497887	3.836941862	3.836941862	2.266113136	3.712134931	2.340225217	5.795866034	5.289030158	6.952782142	4.165097171	3.933190877	3.843597207
ENSSSCG00000011613		7.714766885	7.157792825	4.89586403	4.997434077	4.298961902	6.802407736	6.513681857	4.355306593	5.705032736	2.932113347	2.74475128	4.250367165	3.998629724	7.582873648
ENSSSCG00000011643	AMOTL2	6.027642186	4.983688031	3.00070797	3.029414694	2.872829187	4.554233447	1.813070255	-0.33681116	5.592284368	4.566300885	2.921429708	2.759763696	4.02253989	2.64184756
ENSSSCG00000025243	SGIP1	4.478725228	5.060744827	1.129502797	1.0864092	0.414962623	3.091411851	3.226997619	2.650061479	1.353921112	0.878186058	0.094744487	0.320060945	1.900539109	-0.268466265
ENSSSCG00000016301	SAG	0.755402595	0.752483212	2.246167718	2.596317301	1.976368623	7.006595126	1.044137535	2.089171257	0.887025153	0.693132782	1.887530872	0.83034281	3.312344136	2.010876751
ENSSSCG00000030278	MLLT11	2.064160587	3.346368913	4.896967812	4.538310506	4.053127671	8.343893644	5.281419936	2.651624336	1.738666717	4.210815364	2.480018185	3.900811456	3.555187133	4.551002346
ENSSSCG00000002764	SMPD3	4.921560339	4.135951022	1.974625625	1.476305178	2.005703845	1.597916893	0.66836706	-0.402986921	4.357527815	3.724764571	2.980412085	1.518471015	-0.244219547	2.784003296
ENSSSCG00000010960	SLC28A3	6.945683283	6.761684993	5.2743138	5.229984223	5.229984223	2.22587893	4.736195377	4.157186882	7.339705592	8.634509162	7.962171832	5.339714317	5.053604629	5.60976287
ENSSSCG00000029705		0.032999762	0.032999762	2.319940959	0.734090049	0.734090049	3.628367215	-0.391705994	-0.391705994	4.37261704	1.162968774	-0.391705994	-0.98266196	1.587881169	-0.98266196
ENSSSCG00000037480		4.990813584	3.629111824	0.774192361	0.774192361	0.774192361	0.654855627	0.654855627	0.654855627	0.654855627	0.654855627	1.178999398	2.314479074	-1.846176069	-0.520747169
ENSSSCG00000023026	CLCN5	4.400473527	5.229678636	3.40092297	3.52080381	3.80487618	3.465469767	2.680896734	0.068491515	6.122362216	6.522610999	4.440109302	3.168941992	5.872972723	3.224623547
ENSSSCG00000016138	ATF1	2.904725291	3.382100887	6.916702277	6.718603744	6.760035875	4.47171956	8.193639782	5.882562725	7.834929168	7.571388859	5.651507291	7.274000121	7.807762119	6.711781078
ENSSSCG00000009309		4.654746137	5.174496726	2.458455392	5.47177134	1.810695248	4.537784131	5.34814267	1.280144868	2.83113213	4.167227841	1.321763288	1.644821991	2.021020835	5.27169918
ENSSSCG00000034293	ARL4C	5.884220806	4.920586205	2.196572585	2.359445528	2.060466058	3.857726547	-0.116456746	0.268888681	4.839657943	2.781912948	2.417806116	3.297907408	3.313925837	2.893004899
ENSSSCG00000023396	LIX1	0.035023184	0.155594982	1.086851427	2.762300862	1.87128328	5.999166625	3.240379673	-0.50089807	2.014770403	1.072979247	0.763912718	2.024847895	2.6503604	0.672746082
ENSSSCG00000028277		4.037282428	4.347028687	1.286463612	1.759569231	1.802795456	0.042655901	0.559424644	3.760933738	0.473340657	0.042655901	4.467421064	2.00207519	0.416885756	0.480485811
ENSSSCG00000032543		3.78112418	3.825386009	0.037375545	2.568311283	0.037375545	0.22389664	0.22389664	0.22389664	2.226025596	0.22389664	2.123649867	-0.544411772	3.698423565	-0.544411772
ENSSSCG00000035779		0.268602769	4.493427943	2.438213535	2.166451458	-0.396165187	0.553634135	2.761174707	2.470338481	3.075569867	-1.311727591	3.808090526	3.53782316	2.452581871	2.246047097
ENSSSCG00000036076		3.614690766	4.242131635	2.153361113	2.764633637	2.389206365	4.455364468	5.296884164	-0.687835745	1.96836591	3.977940378	0.220853014	2.207916813	1.487019299	1.474573598
ENSSSCG00000011125	GATA3	5.199541785	4.871351966	1.555613308	2.159527912	2.559765066	0.237778394	1.629844125	0.803582466	3.84700623	4.595635488	4.710432463	1.434784279	3.511732012	1.450018542
ENSSSCG00000040834		0.274252656	1.812651316	1.218131332	1.659377631	3.213014646	4.830203963	2.73584116	-1.079881713	4.090799553	4.328092101	0.355412759	1.366635298	2.340139089	2.099779194
ENSSSCG00000035768	RPS15A	10.2063951	9.966315817	7.457795073	7.296280912	7.417389165	5.628499878	7.139253199	10.08845675	6.81197018	5.539975824	10.13737349	7.631358145	7.205628473	6.104670192
ENSSSCG00000033250		3.660347178	3.204120773	1.811525709	0.171356825	0.291264105	3.781376342	3.045838963	-0.679611974	0.326616894	2.227686209	-0.122642969	3.207264886	-0.165406377	-0.165406377
ENSSSCG00000031082	ATP13A2	5.694451108	4.839364241	3.151892204	3.256196897	3.111024942	-0.283623258	4.656027487	1.328607635	5.60406523	5.326220676	4.426913863	2.811949414	3.276281991	3.796253368
ENSSSCG00000022187	CISD3	5.807637828	6.267177598	2.330696976	2.505954523	2.280241174	1.387142567	1.194531059	4.594762509	3.124002491	1.678730665	5.337102405	2.366182525	2.240198895	3.705797879
ENSSSCG00000039862	TRIB3	4.528349239	4.062317483	4.078492312	3.195884539	3.631730356	6.560809104	1.668957925	3.296640544	7.085050996	3.099589911	0.720213146	2.847070526	3.817688635	2.604903169
ENSSSCG00000040409		-0.512141521	0.154912526	4.54888087	4.54888087	4.54888087	4.156642594	4.156642594	4.156642594	4.156642594	4.156642594	4.156642594	4.640714749	4.640714749	4.640714749
ENSSSCG00000025856	TMEM1 6A	1.007035195	1.436005472	3.769223934	3.964113813	3.481274245	5.769071908	6.752589685	3.311753702	1.632844252	1.610131418	1.615039817	2.290088578	3.183363871	3.505279844
ENSSSCG00000012637	KLHL13	1.997222087	2.744704774	3.510381581	3.455069993	3.081783321	5.168403866	6.145759513	4.56344596	0.540824458	2.640855345	1.022856604	1.817933026	1.692964273	5.197575927
ENSSSCG00000035568		2.754358	0.5044553	0.356175872	2.144930823	0.988731645	-0.145098595	-0.145098595	-0.145098595	-0.145098595	4.372144624	3.715871887	0.666419893	4.02200844	0.481015768
ENSSSCG00000034587		-0.033879604	-0.033879604	1.317164578	1.317164578	1.317164578	-0.662134597	4.655429894	-0.662134597	-0.662134597	2.994775779	3.989432877	1.357534122	1.357534122	1.357534122
ENSSSCG00000038041	FYB2	-0.027064101	1.300034325	2.155461061	2.179075262	2.136311233	7.175158443	1.070111746	0.960647522	0.960647522	1.02961698	0.960647522	2.20826255	2.20826255	2.20826255
ENSSSCG00000037803	MARCKS	5.790944497	5.820094986	3.588133414	3.827456149	3.559096187	5.67411343	6.025049768	6.192025506	1.867764359	1.677726714	2.05311361	2.958673816	2.659655718	5.151793186
ENSSSCG00000030577	PBDC1	5.851346702	6.599157311	3.731530872	3.264095875	4.074500358	2.480871054	2.689374888	6.345681586	3.681949485	2.340529397	6.962705072	3.52664117	3.308709293	2.023801364
ENSSSCG00000020909		2.782156847	1.891151447	3.508784929	3.747892043	3.14117829	6.47276315	4.425569108	1.248894526	1.256687979	4.75600344	1.248894526	1.169735166	1.158264645	4.188340294
ENSSSCG00000009200		6.233397101	0.299020115	0.099334175	0.099334175	2.192820388	0.510393329	0.510393329	0.510393329	0.510393329	0.510393329	2.035023612	1.817408806	-0.296414271	-0.103207567
ENSSSCG00000003307	NLRP9	2.085961417	3.26094593	4.573404797	4.573404797	4.573404797	8.920587263	2.505806613	2.505806613	4.260518338	4.337690323	2.676710207	4.661110305	4.661110305	4.661110305
ENSSSCG00000038588		0.229457265	0.48699546	2.613914219	2.932243069	2.981472474	6.217589086	2.333249719	1.305257112	4.858045227	2.434467246	0.223859195	3.208737016	3.303270837	2.503807932
ENSSSCG00000032129	COX7B	6.758068725	8.112942028	3.865683141	3.713203904	3.912121653	2.970794421	3.951022439	6.562229058	4.031322346	2.591203168	6.481144369	4.119127701	3.710772881	3.12719674
ENSSSCG00000014408	PLAC8L1	0.140537963	1.114183422	2.504965325	1.101088395	0.38820005	4.951299518	-0.483057467	-0.320098372	3.412304409	2.786919217	0.724407545	-0.783996031	2.895516439	1.958182375
ENSSSCG00000040187		1.101872618	1.664569098	5.73621647	5.646075116	5.771397091	3.85350435	7.259132496	5.556218188	3.500144667	5.547516203	4.253952102	5.185487448	5.256780184	5.50560327
ENSSSCG00000037066	GADD45A	4.81157416	4.512075664	2.954696642	2.571716936	3.344286712	0.641013016	0.693703746	1.54456249	6.212166387	3.502563653	4.547428327	2.892625951	5.268034671	2.1039152
ENSSSCG00000031023		8.37378659	7.372596469	4.995683744	4.77166101	4.907933328	8.513443236	3.042035362	6.504851681	4.361681597	4.081416356	3.852458637	4.16621337	5.070610171	4.906570997
ENSSSCG00000033240		3.953388374	2.067219228	1.792041371	1.792041371	1.792041371	5.810775318	3.710609445	-0.550294282	3.636774194	-0.550294282	1.436884025	1.837221412	1.837221412	1.837221412
ENSSSCG00000033893		2.819607585	3.588250639	-0.943431317	1.294091469	1.425272186	4.458739952	2.066318844	-0.198149656	0.401242556	-0.198149656	-0.198149656	-1.158455127	1.829886526	0.625111281
ENSSSCG00000040525		7.391201573	8.312126802	5.39000501	5.759752483	5.484150416	6.000427853	8.294057749	4.38642692	7.368667548	7.742996062	2.75801055	5.939798895	7.252482361	3.875072654
ENSSSCG00000015595	ATF3	6.252874724	5.804756735	5.717592536	5.128847683	5.189277212	7.419700576	2.69974214	4.412137139	9.392699116	4.123810932	4.453246774	6.375578116	7.819033227	5.562768565
ENSSSCG00000002969		4.152256378	4.000107318	6.709978628	7.001830807	7.04389232	7.732455365	9.615479603	7.187826301	6.891418489	6.919558655	3.662731635	6.998810148	8.705498792	6.700872603
ENSSSCG00000038336		0.074542948	4.090951616	-0.493367107	2.678530641	-0.493367107	-0.397665611	-0.397665611	-0.397665611	-0.397665611	3.307093212	2.739441612	-0.262920385	-0.262920385	-0.262920385
ENSSSCG00000039553	ASPG	7.50644631	5.966109906	3.469188385	3.431024043	3.438249541	4.335705369	6.301759484	3.098819456	5.639656494	3.834356523	0.72592329	3.480129718	3.798811036	3.265095659
ENSSSCG00000037266		5.088838889	5.304397908	2.253527774	3.522419731	3.458530135	6.74110881	4.67888001	3.202778406	0.207751652	5.13640249	1.628771365	4.548890071	4.547281233	4.59140961
ENSSSCG00000011959	ABI3BP	0.525392533	1.86953233	3.047996007	2.764326221	3.117433655	5.454512184	5.793247552	1.064240275	1.344038175	3.66034966	0.309546221	1.55948298	1.068731175	1.888645891
ENSSSCG00000026476		0.685460143	1.517871692	5.259365073	5.259365073	5.259365073	3.319062886	6.012049739	3.93695323	4.338890451	6.93802341	4.306058915	5.348648568	5.348648568	5.348648568
ENSSSCG00000011641	SLCO2A1	1.067411512	0.785026697	2.521778268	2.452864472	2.254621831	0.327958997	0.333956094	0.268073957	5.469838788	4.696454108	3.09654586	3.23740271	4.26831722	3.099918417
ENSSSCG00000026414		9.046009914	8.016458487	4.853642382	4.977934458	4.956166361	4.483439162	4.683796467	8.025817785	4.231275184	3.653664572	7.353847306	5.208995294	4.80482671	4.67222219
ENSSSCG00000000905		8.230381285	8.455840594	4.820312938	4.858016272	4.741189614	3.535545291	4.293959553	7.573275372	4.884231619	3.688381458	7.813041579	4.840459407	6.227657685	4.853720096
ENSSSCG00000039514	ID3	4.872092076	6.006242113	5.535220359	5.923104376	5.417866211	2.978508562	3.159788245	2.978508562	7.865950496	4.781259311	8.586160931	5.874930985	7.101517778	5.781235443
ENSSSCG00000012198	MAGEB3	2.192538247	4.416179428	4.833006967	4.833006967	4.833006967	5.80425234	7.44528461	2.461708568	6.318622561	7.025854836	1.657724141	4.85433064	4.85433064	4.85433064
ENSSSCG00000016114	FAM117B	0.925874728	0.626592557	4.163147734	4.517435993	4.095074201	7.448919991	3.654019624	2.829319778	2.81499762	2.962728151	3.351095713	3.988368871	3.779412276	5.463855785
ENSSSCG00000035392	IGFBP2	6.471183882	5.923266018	2.850860292	3.829944297	2.564962786	5.782456939	5.100510149	4.378041821	1.628644786	1.981196511	1.001767153	2.975573179	2.595856131	3.850521458
ENSSSCG00000031479		3.480014516	4.791726315	4.127535167	3.872588891	4.573667774	-0.64346557	5.24725091	6.646841376	3.934019285	3.27751555	6.309935207	4.044506642	4.44462019	3.29450155
ENSSSCG00000023903	ATP5ME	10.06491071	9.981988843	6.118830212	6.055555495	5.933410773	6.199300986	5.544494378	7.995016286	6.404745415	4.495568027	8.601392226	6.849274306	6.818935295	4.986903252
ENSSSCG00000031518	STARD4	2.929420806	3.04333302	4.876294683	4.520020995	4.376243732	6.772010877	6.864099509	5.553136944	2.035367357	2.595250379	2.09779546	5.466661548	6.049839058	6.081547405
ENSSSCG00000024697	TMEM125	6.261884049	2.254942215	0.476231626	0.173689119	0.496410178	-0.277790034	-0.277790034	-0.277790034	1.377663745	1.511255157	1.063732404	0.356118266	1.45606326	-0.242143159
ENSSSCG00000004438	TSPYL1	0.566764096	1.309538651	4.306997898	4.352902985	4.247321822	0.979540738	5.780045612	3.529550288	3.841084924	6.315876984	3.53289459	4.692140735	4.379557482	4.833461357
ENSSSCG00000032664	HPCA	2.043527272	2.799232648	4.335477628	3.807847291	5.611604519	2.44930012	6.020229196	1.209156044	5.312114457	7.207820597	3.74686781	4.350316863	4.023789314	6.022386552
ENSSSCG00000031163		4.574132487	4.614121522	1.82541109	3.007636818	2.759363323	-1.507927973	4.252500513	3.310758521	5.161744461	4.528659828	1.823721578	2.246616821	3.028829574	2.246616821
ENSSSCG00000014073	HEXB	6.919528443	7.842611358	4.396371768	4.54132325	4.411059337	3.092095784	7.89327861	6.981286924	4.37703585	3.370684721	3.494302162	3.699773909	4.224643216	3.609618429
ENSSSCG00000004746		4.72762117	5.46381436	2.359325147	3.291162552	2.782629156	2.281259255	0.280859544	0.41767037	5.169398076	5.641578037	4.600644603	2.572908567	3.376726527	2.530163342
ENSSSCG00000037248		0.675947912	2.321584682	-0.056781446	2.588359318	1.268901575	4.054299322	-0.358429914	-0.358429914	4.383328558	3.459488195	-0.358429914	-0.106816731	2.739698771	1.185727467
ENSSSCG00000010868	BECN2	0.901369676	0.635957572	5.322312768	5.322312768	5.322312768	4.423057246	4.423057246	6.942600491	4.423057246	4.423057246	4.423057246	5.392028003	5.392028003	5.392028003
ENSSSCG00000007160	DDRGK1	7.344302208	7.185684425	3.442213716	3.292117416	3.499246524	4.867169947	5.169235797	3.015882069	5.548247466	3.969888014	0.897184123	3.808642438	3.100754515	3.374436069
ENSSSCG00000004283	DPPA5	3.310615296	2.819614008	2.774439172	1.67091023	3.208200454	0.049640608	-0.023534685	3.434764156	4.131921068	2.307972573	6.813834741	2.327629839	1.562640214	1.562640214
ENSSSCG00000035495	KITLG	0.393089715	0.71668121	3.82540034	3.640163562	4.707212457	2.105788643	2.174361792	2.105788643	5.499113853	5.220028702	4.442343789	3.834955579	5.887589817	3.117809177
ENSSSCG00000003951	C1orf21	5.679499431	5.32955904	0.482452693	0.628161632	0.591452678	0.678349307	1.712609493	1.708145239	2.327724318	2.121229886	1.658387806	0.56499937	0.56499937	0.56499937
ENSSSCG00000032461		2.472302556	3.31959884	2.685914652	1.04998705	1.122747474	4.451826058	2.392919821	-1.238158438	3.632164661	3.964314883	0.389544324	-0.049710261	-0.049710261	1.258744658
ENSSSCG00000001927		6.968783523	7.018782789	2.999211163	2.998540868	3.603753924	2.530809612	6.010089322	3.532808549	4.036855407	5.173725998	1.136300928	3.164818978	3.266944	2.942559724
ENSSSCG00000016223	ACSL3	3.712517179	4.735802856	7.392865461	7.368394049	7.435755907	8.761098279	9.482309783	7.673860917	5.036651048	7.066956012	3.85456382	6.889346521	7.158914202	6.711075
ENSSSCG00000000510	TMEM19	4.749912936	5.628206269	1.999600947	1.726200259	2.323293851	-0.077957363	-0.279085766	1.773229964	4.275427056	4.030587841	3.654519233	2.904504308	1.840224963	1.771435362
ENSSSCG00000032299	LEFTY2	4.691723973	4.279546455	1.39920468	-0.476887985	1.395898231	0.827920637	3.472586392	1.857212201	0.215054418	0.245164337	0.109402547	0.077766037	-0.604718367	0.390502424
ENSSSCG00000030262		0.094457916	2.491599479	4.07407795	3.657129021	3.942284643	1.391871487	3.435157992	5.309032038	1.105119031	5.677726856	4.809854519	5.433183794	2.892344581	4.639519734
ENSSSCG00000005735		0.480416632	0.343663219	2.619824565	5.232344317	4.284267056	5.400622145	5.789805246	4.091815837	4.178095722	4.087482192	1.451416073	2.747764651	2.747764651	3.337329189
ENSSSCG00000002931	ZNF565	1.150521646	0.310814184	3.864093837	3.897922771	4.368928896	5.218580683	6.690788918	3.330865089	1.611419859	3.530385922	2.209336807	4.147539112	3.844077103	5.186670757
ENSSSCG00000036301		3.282809534	4.731601763	2.264556114	-0.876448531	2.074640482	1.057334944	1.057334944	1.057334944	1.057334944	1.057334944	1.057334944	0.717230131	-2.032323435	3.538553665
ENSSSCG00000038904	FRAT2	6.943548158	6.421083839	7.667331297	7.834681526	7.80736037	6.582611476	11.85973674	7.726276831	8.08615749	8.288600731	3.646651245	6.704624671	7.176487848	8.159169573
ENSSSCG00000014434	IL17B	5.453000499	6.108899189	3.463779545	5.135448926	4.712557435	5.61859681	6.454264898	0.619724343	6.426910491	6.693629534	3.359396322	3.993013013	4.351106979	2.588218716
ENSSSCG00000007421		0.488631275	4.823983855	3.464073566	2.630878188	1.349241134	-1.392523179	2.490614415	3.80804876	2.463546346	3.828674023	4.464125129	4.274865984	1.543589693	3.445353246
ENSSSCG00000040693		0.191661205	2.036924102	2.4320387	-0.754288123	2.155484181	2.082711957	-0.165573365	4.075707806	-0.165573365	-0.165573365	4.300241546	-0.509818324	-0.509818324	1.965728735
ENSSSCG00000010948	CTSL	3.814172981	3.839297205	2.74724016	2.542432909	2.465826068	4.488064312	5.049142992	6.885321559	0.558257423	0.627193565	2.329410156	2.948796265	3.588075359	1.282106853
ENSSSCG00000039745	HMOX1	6.504670923	6.23148563	3.832634178	3.874718421	4.10007715	1.495410364	5.354652685	1.701926466	6.247559318	6.470096683	4.088653005	5.624087587	6.727655937	3.840752309
ENSSSCG00000001989	CIDEB	3.985944011	4.025802605	0.161762847	2.169109028	1.549450717	4.713882141	3.674979976	4.254008908	-0.025229256	-0.244666197	0.904475883	2.131091998	1.099530943	1.099530943
ENSSSCG00000040403	NANOG	1.032054017	1.393569424	3.252490464	2.998899819	3.201604448	5.171122259	3.006381791	6.391837963	0.52200968	1.763635473	1.431595328	3.656096574	5.001955849	4.225896478
ENSSSCG00000026339		5.128901843	4.843833126	0.244233035	0.244233035	0.244233035	-0.058228846	0.317851585	-0.058228846	1.047452758	1.974079931	1.698731919	0.256588649	0.256588649	0.256588649
ENSSSCG00000031905	KCNS3	2.816854741	2.164879285	2.491266038	2.596473307	2.10802411	2.895598134	6.490025463	4.989568391	1.277335007	-0.542018636	0.172261564	2.31640947	2.31640947	2.785922723
ENSSSCG00000027882	C1orf115	5.580734737	5.115595191	2.994038712	3.352544673	3.144333398	2.641243949	3.5863452	-0.609231437	5.522823865	5.003037001	3.039152312	3.06598879	5.785507527	2.033654146
ENSSSCG00000005663		6.20736064	5.211100134	3.034677299	3.078059261	2.601839854	0.956319338	2.521035422	0.955953985	5.964810297	5.505667212	3.523866251	2.322879992	2.970313957	1.9975316
ENSSSCG00000015565	C1orf21	1.917363728	3.091033721	5.605014344	5.428138489	5.82090234	7.672493318	6.581270967	6.750297593	2.730130064	2.726578663	3.526226912	5.421288608	4.822764357	4.971925553
ENSSSCG00000039417		1.238351691	-0.429610636	4.853340082	4.853340082	4.853340082	6.678074844	4.006121669	4.006121669	4.006121669	4.006121669	4.006121669	4.952104835	4.952104835	4.952104835
ENSSSCG00000022689	GADD45B	5.302479529	4.694451902	1.740510336	2.218327697	1.227809521	2.60475969	-0.373305177	-0.424641609	4.480137411	2.643561006	2.651911692	1.049991788	2.260837356	0.909303955
ENSSSCG00000034804		4.682916282	4.677104477	-0.815560452	0.759208834	0.828127086	-0.015450092	1.536487873	-0.015450092	-0.015450092	-0.015450092	-0.015450092	-0.110792191	-0.110792191	2.001515612
ENSSSCG00000031836		1.322122047	-0.586994352	5.199316512	5.199316512	5.199316512	4.744766439	4.744766439	4.744766439	4.744766439	4.744766439	4.744766439	5.301963104	5.301963104	5.301963104
ENSSSCG00000033674	PRKCB	6.18102375	5.607274433	1.349048732	1.453823382	1.317335071	0.637249844	1.528963088	1.574540659	3.919241984	3.572264973	2.971335893	1.350268039	1.503506665	1.315508801
ENSSSCG00000022635	BEX4	6.43948064	7.070516717	4.091778096	3.699953038	3.815057259	0.80663126	2.867160355	4.081708717	5.400722251	4.568940084	7.489497794	4.383977387	4.271359562	3.279930788
ENSSSCG00000003901	FAAH	4.786216478	4.589344756	3.081711823	3.627484478	3.226314334	0.251651067	2.550086041	0.396765017	7.107345529	4.514547926	4.324666474	3.57861085	2.76217839	3.447754726
ENSSSCG00000038880	RPL23	8.430410699	8.014187005	4.828766731	4.605155671	4.926765166	3.628333426	4.65832943	7.270802253	4.646708364	3.095509725	7.480741405	5.135156397	4.888369984	3.259402575
ENSSSCG00000040041		5.974233161	0.046874775	0.211581396	0.211581396	0.211581396	0.333412241	-0.303914957	-0.303914957	2.445130113	0.893524813	-0.303914957	0.003063699	0.003063699	2.644378937
ENSSSCG00000005172		5.735938268	5.324486305	2.176972416	1.055806776	2.959514344	2.031675726	5.124599598	0.318643154	1.664455914	1.617642607	0.868798224	3.457520656	4.109018597	2.113614246
ENSSSCG00000002876		4.589585014	3.987024377	1.442199451	2.481213569	0.035280387	0.569572141	0.276732512	3.424777794	1.183291429	-0.252139557	3.637118203	2.543753103	-0.306284066	-0.264969272
ENSSSCG00000020783	SLC41A1	2.663597711	1.840365992	4.34187515	4.376136104	4.476912425	7.264292158	6.784657663	3.153345564	3.639677404	3.690410066	0.617831478	3.892881342	4.128017903	5.409299173
ENSSSCG00000035219		4.717641169	4.379432287	3.688045159	2.121136103	1.706209567	0.126385983	3.17377187	4.80325886	0.126385983	2.464888426	5.454797662	2.584563749	3.846876101	0.701291245
ENSSSCG00000006050		0.15460237	3.87618933	-0.582690148	3.534237637	0.52256923	4.267246827	3.387161311	0.658140436	1.652024136	0.374036266	-1.050382643	2.115207985	2.66593828	3.072618135
ENSSSCG00000000867	SPIC	4.065363283	4.18146553	2.321885881	1.674398323	2.597167029	5.897807335	5.318901577	5.157537416	0.841234795	1.59218529	0.146467388	1.981296861	2.349621899	2.301583262
ENSSSCG00000027628	IL6R	4.857573581	4.947866294	1.34270886	1.141365139	1.413588015	3.44214285	4.341571749	3.856033288	0.527124723	0.527436228	-0.083792758	1.0123181	2.54173476	0.903740025
ENSSSCG00000038522	FAM162B	3.168644185	1.034123331	2.498487494	3.12242071	1.960806927	0.406209066	5.781308708	0.406209066	5.147056172	0.406209066	2.225551402	3.929402844	0.611741363	3.007271043
ENSSSCG00000038792	FAM221A	5.487459786	5.662813181	2.150152174	1.867406001	1.591124689	1.577642924	2.762506083	-0.5010153	3.963214914	4.229767078	1.747777166	1.301752608	3.394671785	1.07655121
ENSSSCG00000006639	C1orf56	0.077632558	1.39295642	2.909688106	3.054778596	2.720691316	-1.24682619	5.736729732	4.219491398	2.486262145	4.381652196	2.52382473	3.130238344	3.474906015	3.432346212
ENSSSCG00000040909		0.062879334	5.337148229	0.928030101	0.928030101	0.928030101	-0.308693788	-0.253174198	-0.109738428	3.770107901	3.682864518	2.916350801	0.794562829	0.794562829	2.272908294
ENSSSCG00000005474	SAL1	1.0729315	0.299648198	2.616111887	2.98864754	3.289639708	6.689223359	5.058565014	0.926675411	1.410684788	1.395357526	1.330846085	2.166528673	1.749494356	3.696831018
ENSSSCG00000039046	RPL36A-HNRNPH2	8.72331753	9.939513351	6.028607503	5.86954372	6.176470433	5.012998934	6.306311718	8.748208766	5.716455859	3.815973429	8.780848142	5.726165154	5.389664971	5.661736042
ENSSSCG00000032381	LITAF	7.779953001	7.252023549	4.799422463	5.171251698	4.739093722	1.571573137	3.843882954	3.600778576	7.021122174	7.50499049	6.79283296	6.274137164	5.632045609	4.816772072
ENSSSCG00000001248	MOG	6.772245567	5.790679658	4.117171388	4.902440272	3.986500828	7.747491375	5.411966176	1.277457986	6.169751319	5.883491699	2.471587954	3.782555142	2.961553281	5.08177347
ENSSSCG00000023592	TAC1	1.897559643	2.515990489	4.407993393	4.407993393	4.407993393	7.275710867	5.914936642	2.975046028	4.667370099	4.809583543	0.086029855	4.130418556	3.721908833	5.153023491
ENSSSCG00000000046	CYP2D25	6.037819927	6.430033962	2.983741009	3.040930002	2.928977946	5.374721862	0.568374346	3.578352483	6.476846263	2.047510105	3.593777346	2.847603884	2.358957657	3.081873918
ENSSSCG00000030018	ZNF396	0.837437296	0.433676771	3.763334712	3.885370178	3.585540444	1.953826478	7.134231116	1.570220325	2.030203152	5.183960737	2.740918143	3.844220289	3.984203649	3.480585046
ENSSSCG00000022404	SLC3A2	9.486309455	9.124481918	4.757138389	4.821720611	4.598887887	3.759160286	5.703399231	6.217905321	5.534583678	6.778032428	3.798965306	4.693829458	4.408648434	5.389877612
ENSSSCG00000006877	SNX7	5.291967483	6.052087746	4.87726544	5.421633257	4.96997588	1.095141719	4.795583262	2.934134117	7.459192994	7.550196912	7.638166824	5.421119128	5.849338244	4.498690317
ENSSSCG00000031872		0.144242244	2.61654896	0.322536023	4.257997328	3.390277133	2.444511626	2.444511626	2.444511626	2.444511626	2.444511626	2.444511626	4.464625623	7.387358469	3.482702753
ENSSSCG00000003561	ZDHHC18	6.281858652	5.058358377	2.9523232	3.159339905	3.595222598	2.315497959	2.394890205	0.405244587	6.455302056	6.481785535	4.696291842	3.443754897	3.65710091	2.883574919
ENSSSCG00000015353	SCIN	1.58926884	1.894440765	2.94239462	1.958444543	2.481063256	4.664704948	5.14043076	6.051052907	1.133840814	1.364435732	-0.782504563	3.26014216	2.096162477	3.144294956
ENSSSCG00000005688	PTGES	7.687625995	7.810237786	4.31735253	4.553749401	4.996051755	2.634784504	3.384556874	5.010102407	6.166515804	5.81750162	9.12867702	4.800949729	6.017678582	4.632620751
ENSSSCG00000039147		5.489687712	0.240177555	1.26321007	0.698899646	0.804387129	4.91171195	0.07060537	0.07060537	0.07060537	0.07060537	0.07060537	0.386139218	0.739334779	1.517274478
ENSSSCG00000036152	TSPAN15	5.468807659	4.848577972	2.666392149	2.898529994	2.373990707	-0.104541736	1.702903404	1.161225422	5.731186909	5.702461826	4.26528546	2.662919979	2.592959835	2.76774098
ENSSSCG00000021220	CKB	13.94947839	13.75449987	10.0857051	9.923895652	9.837573966	8.719110774	12.17772878	9.111309349	11.9063539	12.1768754	9.160126645	11.3513171	10.69932918	8.578828482
ENSSSCG00000035287		-0.081787846	0.727134539	2.160472605	2.160472605	2.160472605	2.091092109	5.040849222	4.74802665	-1.701728534	0.594059518	3.534494007	2.216000041	2.216000041	2.216000041
ENSSSCG00000028913		1.712555347	1.0117373	3.119880838	2.408618959	3.106442177	-0.281202856	1.716482537	6.685609855	1.276876808	2.565398917	5.505996531	2.312011502	2.593410825	3.703028727
ENSSSCG00000013724		0.188505421	0.188505421	-0.957464673	2.415143382	1.371476077	1.337113043	-0.187971561	1.187389285	4.235848689	-1.450297022	3.014247718	3.892556642	-0.784289305	1.795743425
ENSSSCG00000012792	RENBP	4.986277279	4.51502457	1.480773909	2.00208876	1.440982513	2.746035874	4.263546594	-0.332194348	4.265372726	2.280446039	-0.195809479	1.029758824	0.795517139	0.557822069
ENSSSCG00000008360	CEP68	5.53681467	3.793690004	2.624571082	3.124629492	2.829359247	6.513140889	0.883391762	2.668531373	5.841515881	0.797151422	1.749663914	2.112494408	2.224090606	1.916562015
ENSSSCG00000021708		5.106233226	3.83599731	0.420157037	0.420157037	0.420157037	4.25271724	-0.169931407	-0.169931407	0.365046763	0.474077664	0.78814193	0.228038952	0.228038952	0.228038952
ENSSSCG00000039810		0.08033022	6.234026067	0.227338399	0.227338399	0.227338399	2.570553843	-0.154671109	-0.154671109	-0.154671109	2.433060014	-0.154671109	0.243079853	0.243079853	0.243079853
ENSSSCG00000001202		1.558282748	-0.084923861	1.470186924	1.470186924	1.470186924	5.383606967	2.209462479	-0.122499597	1.450480699	-0.122499597	0.495983981	5.625788808	1.132149018	1.132149018
ENSSSCG00000035835		6.041697149	4.934450531	2.699369402	3.074456528	4.414981101	7.933051185	0.946512438	3.730400427	2.480224122	2.094125864	3.489643144	2.652053005	2.652053005	2.652053005
ENSSSCG00000033467		3.338473143	2.667818649	3.450431428	4.131040259	3.660710477	0.066767305	6.506376196	7.307862975	2.637901974	3.998844604	1.853040328	4.247535643	2.525390332	3.6565037
ENSSSCG00000008966	PARM1	1.94362247	1.354646646	4.720279084	3.428121093	4.621292551	7.405832125	4.937774397	3.717933314	0.51875024	4.65599962	3.03226962	2.038392895	3.540684431	5.007016309
ENSSSCG00000016284		5.867372918	4.914377327	6.181214017	6.309048232	6.227856264	2.059745556	9.571530967	5.56196552	5.370236314	9.009395024	4.457738598	6.196655113	5.922593625	6.324704831
ENSSSCG00000015101	FOXR1	3.064320517	2.582517754	5.989683714	5.989683714	5.989683714	1.951850661	8.052720067	7.83507392	4.513168472	5.918931683	5.07459022	6.085483933	6.085483933	6.085483933
ENSSSCG00000015322	TFPI2	0.075431343	1.365073945	2.819645434	3.740502418	2.71142385	6.588315827	5.233239398	3.124828906	1.203913627	0.801710261	0.78767978	3.431265714	3.00708782	3.204659871
ENSSSCG00000003261		9.573707636	9.33517723	5.886234259	5.931158609	5.960089552	5.225583754	5.784460605	9.095574248	5.608189301	3.584890288	8.684552019	5.773348071	6.048477543	6.200962091
ENSSSCG00000027689	SRM	10.88089	10.97501479	7.340352042	7.392488465	7.141988474	6.835721697	9.166325478	4.645640286	10.12742918	10.14914731	6.930416823	8.080991709	7.85500249	8.120735287
ENSSSCG00000017544	ATP5MC1	9.323121136	9.645232713	5.751598272	5.498697071	5.651583162	5.039949543	4.53987812	8.282617445	5.759412024	4.866589489	9.464257987	6.69516508	6.110536843	5.674205601
ENSSSCG00000015217		9.029862835	10.19691489	7.909681239	7.909681239	7.909681239	4.740679259	7.991849952	6.148001113	10.73818082	11.42601622	9.446602726	7.277311128	7.277311128	7.277311128
ENSSSCG00000035068	GJB4	2.786608363	3.131792671	0.973931366	1.256855764	1.295403277	-0.648778429	-0.476930641	-0.648778429	4.048888429	3.367214612	2.340931494	5.151142427	0.491688029	2.254703059
ENSSSCG00000023395	TDGF1	4.674496934	4.981565334	2.059574513	2.291421258	2.10263372	6.119489297	4.095710778	1.639523572	3.703261305	1.283012995	0.04161945	1.690149965	0.899312717	0.899312717
ENSSSCG00000003639		2.931784917	3.435052493	1.631155311	3.370559207	1.631155311	5.133185339	4.252601086	0.920416744	-0.742214322	5.375291795	0.49823261	1.161835497	1.540997541	1.25916955
ENSSSCG00000012376	GDPD2	5.161315644	5.879011193	1.704548314	2.210284719	1.766168449	4.714146571	3.532082621	1.836951942	2.76655648	4.135368587	-0.811754823	2.989632829	1.172929582	1.31972061
ENSSSCG00000032238		4.781937989	2.231325859	2.260623119	2.282372772	2.260623119	7.596550279	1.770599875	0.621167106	0.982878776	0.621167106	1.904005154	1.860303559	1.860303559	1.860303559
ENSSSCG00000037897		6.068932923	0.245674386	1.589960857	-0.235650753	-0.048525974	0.063471759	0.063471759	0.063471759	3.020416116	0.063471759	0.063471759	0.377467293	-0.686546729	-0.686546729
ENSSSCG00000000528	PKP2	5.423782159	4.937407625	3.509910104	3.949530148	3.451923658	1.329183699	2.917273948	0.466657769	6.267365691	6.573037842	5.125943867	4.396759247	5.781378826	2.567217416
ENSSSCG00000040426	C1 orf143	8.511583869	8.148600825	4.563016291	4.471262016	4.340702835	3.688106772	6.327425923	3.887302698	6.636618066	6.857234923	1.88111015	5.567282153	5.446252355	4.608391897
ENSSSCG00000025996	MTUS2	6.774448026	5.932334443	2.40523521	2.450962747	2.513855392	2.270625356	0.079616046	1.915369997	5.223906971	4.701202687	4.81809203	2.804754036	2.758516833	3.560393206
ENSSSCG00000038671		4.164675397	4.775113811	2.113039938	2.301853167	2.310583631	4.061607225	6.320150575	2.888233842	-0.239505327	1.920117116	-0.181461903	3.111305825	1.59613158	4.073691257
ENSSSCG00000033480		1.825466912	-0.519316003	5.152539895	5.152539895	5.152539895	4.207748993	7.170161197	4.207748993	4.207748993	4.207748993	4.207748993	5.179282666	5.525681899	5.179282666
ENSSSCG00000020970	IL6	3.768351888	3.493943891	2.126753919	1.666496271	1.811168557	-0.013659492	0.413363194	-0.427835374	5.250023237	5.834366515	3.359675917	2.565111804	2.503321811	1.909570321
ENSSSCG00000002818	PLLP	5.638810926	5.304109059	5.783465696	5.809172187	5.91095268	3.914689358	4.998651924	1.625470859	7.523261297	7.368072437	8.355261374	6.623793012	8.06312946	3.951885152
ENSSSCG00000003047		4.08625299	3.222453357	2.898022744	2.353819437	2.300066934	-0.068825022	0.626192171	0.19723504	4.864676082	5.881774076	5.506778761	2.572058083	2.572058083	2.572058083
ENSSSCG00000034651		1.321042708	0.395494054	4.307855406	4.608936181	4.310366295	7.492340828	5.686176678	2.05661682	4.657307776	5.062222303	2.608601706	4.263706975	4.556421717	4.263706975
ENSSSCG00000021728	LGALS2	3.629042615	0.177044303	1.018777872	1.480418037	1.018777872	5.699211351	-0.241363042	-0.461166685	3.650797555	0.094094352	-0.345776869	1.182579258	2.94325704	1.263632819
ENSSSCG00000014929		0.100031195	1.755623923	4.545614393	4.347072602	4.347072602	4.409081867	6.73675697	4.451046454	3.510116606	6.572501593	1.165156937	4.419167386	4.419167386	4.419167386
ENSSSCG00000017556	ANKRD4 CL	2.976248693	1.438327291	1.344414599	1.344414599	1.344414599	6.04445768	-0.114052492	-0.114052492	4.393186294	-0.114052492	-0.114052492	1.062305597	3.089524682	1.062305597
ENSSSCG00000009213		2.356626643	2.122487855	2.586626297	2.842529227	3.374296927	0.392310273	0.524165783	1.223622383	5.479076361	6.830880739	4.927122902	1.618240747	2.314087886	3.069975078
ENSSSCG00000028579		0.317945234	1.250721169	4.195796374	4.195796374	4.195796374	8.155970756	3.992510492	3.612087177	2.105953251	2.677451385	2.302672339	4.219167236	4.219167236	4.219167236
ENSSSCG00000012676	MBNL3	1.284084158	2.390897478	4.910439168	4.646566048	4.521354561	6.66351413	6.671116751	6.555158687	2.595058096	1.551209075	2.667024071	4.086532885	4.306806396	5.575977958
ENSSSCG00000007524		12.14868486	12.27316052	7.904451967	7.790895965	7.97525575	7.227934516	7.685413748	10.25179124	8.253919933	5.975745776	10.43467464	8.750216151	8.377595551	7.548684758
ENSSSCG00000002366	NPC2	9.456949711	9.765722114	7.025351357	6.60150591	6.898911031	4.883154706	4.926698156	5.664527696	9.719640047	9.273993847	9.451165616	7.039709723	8.107248085	5.333655179
ENSSSCG00000021825	RPS21	9.696689575	9.863462334	5.923647758	5.946413212	5.97504964	5.846728618	5.850382348	7.120903806	6.906590701	2.169906096	7.794861118	6.669349383	7.004166229	6.275178874
ENSSSCG00000017507		3.121675155	2.253371565	2.607101823	2.73180938	2.270376275	0.340376415	3.254218959	-0.719452572	5.862932191	6.606100718	1.98499313	2.236056604	2.869442505	2.309095041
ENSSSCG00000003161	PRRG2	4.500707927	4.267087958	2.091841843	2.360853184	2.551875881	-0.703178228	5.016819801	1.635054308	5.716590159	3.367308073	1.246737293	1.377472211	1.406119471	0.371270737
ENSSSCG00000024800	DSC2	6.320898892	6.737265118	4.730698675	4.805307024	4.736053152	2.284048237	3.057554151	2.101249233	7.72017873	7.808668223	6.660980623	4.777109674	6.44868433	4.576956239
ENSSSCG00000040781		3.432860868	3.345171047	2.747116353	-0.93105968	0.096961233	-0.519094274	-0.519094274	-0.519094274	4.233914973	3.784384266	-0.022573061	0.659759746	0.659759746	0.659759746
ENSSSCG00000015823		6.446958684	6.248526561	4.961137762	4.918000702	5.072420549	2.608086657	4.019412589	2.121515236	7.709633436	8.177386241	5.836184312	5.625089112	8.15672952	4.291932112
ENSSSCG00000004092	MTHFD1L	6.516206477	6.012380947	2.49518129	2.748183308	2.50078885	-0.424562591	2.395868408	1.864948356	5.013979061	4.978788103	4.816389217	2.705021794	2.876797962	2.610947449
ENSSSCG00000040162	NUPR1	6.085867637	7.131032353	1.323499983	2.051527348	1.183887761	3.17840677	2.966505879	3.319706881	3.009869952	2.625293262	2.960798683	1.458007176	1.662101299	0.226184553
ENSSSCG00000006138	ATP6V D2	5.707990126	5.810557831	3.487926935	2.926083064	3.3914022	-0.013324788	2.847176084	1.986538601	5.149546784	7.050450223	5.874630118	3.104029337	3.335508489	3.104029337
ENSSSCG00000013436		8.614459569	8.533152259	4.86822936	4.451398345	4.931146305	2.916189828	4.480922252	7.455125629	5.18849312	3.019675895	7.927844812	5.431455421	5.831518423	4.523102808
ENSSSCG00000026387		4.382805063	4.531288054	5.408831146	5.633693509	4.627196506	7.035347927	9.014961906	2.963310192	4.044075907	6.588529969	1.235888792	4.108771928	4.862409964	6.18255868
ENSSSCG00000033395		3.729863377	1.504035454	2.636373665	2.636373665	3.975976279	-0.883362383	3.295645952	4.64142439	2.563116847	7.262923022	2.355420887	4.559597916	1.868007106	1.868007106
ENSSSCG00000011344		4.682403582	1.190324114	2.831030074	2.662074994	0.664786051	3.899630219	4.173237155	-0.689849005	3.862973935	3.270920653	-0.005274908	-1.172994359	2.619888336	2.540887243
ENSSSCG00000012960	CST6	5.79545615	5.390883183	1.484883756	0.966408687	0.936359165	0.238332577	-0.183663569	0.179303496	4.04963773	1.320368277	3.143017753	2.327053701	2.607726933	1.815575817
ENSSSCG00000026386	SLC3 A2	4.906272255	4.457893298	3.165168801	3.392193662	2.806663054	0.12121216	2.952153766	-0.036028481	6.456934655	6.381251836	3.776698124	2.759784585	3.693039269	2.759784585
ENSSSCG00000016571		4.946988673	5.35084816	0.506052475	2.229335485	1.324305593	5.492607967	0.947792471	-0.556833399	2.999700305	1.822043416	0.530084633	3.59026991	1.820588093	2.75463492
ENSSSCG00000012030	CLDN8	7.060612489	7.342066127	6.418379969	7.779544297	7.024559918	5.741317046	5.459501867	5.215407063	9.343079244	11.19433893	8.869990557	5.354681956	10.30741713	6.489365552
ENSSSCG00000028892		5.192345839	5.118348136	2.7242623	3.257685008	2.703958247	1.641549246	2.922551051	-0.814286157	6.501843329	5.795347129	3.876342003	2.36564748	3.978604642	2.276111729
ENSSSCG00000038804	HBQ1	6.427289978	5.082969724	2.103683946	2.161247897	1.948454339	2.964205165	0.758106944	3.585307952	3.576386876	0.089488877	3.165041998	-0.1928695	0.792336034	3.928701223
ENSSSCG00000010073	CHCHD1	6.081958556	6.687043836	2.76133786	4.694928143	1.790024965	0.723011502	3.27768114	6.248422618	2.905814434	2.66217657	5.516983659	2.834504804	2.115168658	5.414704683
ENSSSCG00000003049	ERFL	3.1597024	-0.174682959	4.709735508	1.152614375	1.152614375	1.119534125	6.702745759	1.119534125	1.119534125	1.119534125	1.926676177	1.233645414	1.233645414	4.380488523
ENSSSCG00000037225	RPRM	3.105215427	3.004430616	1.744435534	4.014938751	4.820816115	5.705592876	6.625951171	1.730199173	1.730199173	1.730199173	1.730199173	6.457047748	5.192926551	1.917330049
ENSSSCG00000032448		4.655661608	5.082613979	0.01519983	0.01519983	2.625529947	3.600175088	2.404700078	-0.882984209	1.830314332	-0.882984209	0.643754594	0.913596114	0.913596114	0.913596114
ENSSSCG00000038406		7.764865568	6.591273196	3.769802789	4.409256055	3.216025924	2.934527707	2.056243911	6.621097523	3.024715895	1.943924771	6.95625928	4.177522966	4.806435327	3.034553864
ENSSSCG00000023057	LMO1	5.860997792	5.580480575	1.91555258	2.880460942	1.728841479	0.547237996	0.680394214	1.2471281	3.674599607	3.757334537	4.786222253	0.031557273	1.26678976	3.660748089
ENSSSCG00000032959		7.944801723	8.399265768	3.275143045	3.653328572	3.155557966	6.582228358	4.953064428	3.491204116	3.609713845	4.311141507	1.767319579	3.492541053	3.647383741	3.723367074
ENSSSCG00000011851		6.3352545	6.991071481	1.494710186	1.635819307	1.442221899	2.992277145	2.84534725	3.003061643	2.584105124	3.886716287	0.291820651	2.230360637	1.376228723	1.232256936
ENSSSCG00000030924		0.012829066	0.012829066	1.233681164	1.233681164	1.233681164	-0.950264888	4.420118711	4.889410838	-0.950264888	3.796060673	-0.950264888	1.276502488	1.276502488	1.276502488
ENSSSCG00000009215	ABCG2	6.041149505	5.963795275	3.420884473	3.598026729	3.265782008	0.80754153	1.40274229	2.270879555	5.639902919	6.284635757	6.69335959	2.247237904	3.576466204	3.552268661
ENSSSCG00000033252		2.949099162	5.015267364	1.400596772	0.423924973	1.368420101	3.643722663	4.032368629	0.502928748	3.27642292	-1.015578319	-1.015578319	0.314495147	0.314495147	0.314495147
ENSSSCG00000005965	MYC	6.259979873	6.226823605	5.652877254	5.391284358	5.676547474	0.931339674	3.229274268	4.342649178	8.481021389	8.148442268	6.901339597	4.366113083	4.984227706	5.639848894
ENSSSCG00000002997		4.374929719	5.601780985	0.476519992	0.604758101	1.189959813	3.509285659	-0.822514551	1.274665984	2.041584724	1.018051005	0.124516915	2.009951739	-1.200796291	0.286089484
ENSSSCG00000005902	FOXH1	5.476539531	5.156529036	4.423957512	4.338559378	4.099048123	6.888417865	8.347080501	4.133016227	3.347291231	4.122068551	0.366391632	5.082336191	3.669541626	1.977987205
ENSSSCG00000004024		6.516637426	6.642540026	2.691231418	3.154365278	2.612634087	4.822354634	6.340847647	5.644009308	1.643861	1.615524129	1.301817911	2.442464965	4.215047124	2.824026155
ENSSSCG00000024388	BNIP3	10.30096407	9.855659333	6.814470277	7.19227767	6.851728632	6.136637536	7.77390109	3.727305126	9.982340242	10.05122577	6.993164948	5.933075227	6.472706614	8.611173561
ENSSSCG00000036451		7.28619771	8.684097371	3.916080252	5.035296873	4.632919078	7.205986392	6.077889839	2.05967595	4.283700321	7.205923111	3.474402678	6.783773636	5.699847375	2.996469293
ENSSSCG00000036702	ACTN1	7.10134591	6.665562417	3.997576948	4.359264349	4.240270148	2.383961742	3.906957266	0.666074383	7.192815989	7.357161983	4.998028739	4.867492439	6.084766604	4.020732379
ENSSSCG00000040407		0.234553928	0.234553928	-1.214954541	0.738424892	3.611925707	4.515335836	3.217848594	-2.29266519	1.293055184	1.534412382	2.390170765	-0.272299707	-0.272299707	-0.272299707
ENSSSCG00000015212	FEZ1	7.100736503	6.209315499	3.349533236	2.789217546	4.113434761	1.403712779	2.356968034	2.404482276	6.618387086	6.471502199	4.570620728	2.645458834	1.829855989	4.187108023
ENSSSCG00000020976	CSRP1	8.368871548	8.093920885	5.06471772	5.12181082	4.682589252	3.108488744	8.235184796	3.18762702	5.60053933	7.655199707	2.828685158	6.966921371	6.488386651	5.82838929
ENSSSCG00000006355	APOA2	5.460538114	5.939033554	1.898357912	-0.28196539	-0.28196539	2.018838756	0.492390576	0.87109396	1.3296078	0.926625264	2.629662933	0.461357074	0.461357074	0.461357074
ENSSSCG00000009844	HSPB8	2.061923801	1.913590028	4.790752428	4.868714199	4.000378115	7.33040953	7.311085216	2.30054039	2.9085551	2.303089956	2.369883455	2.402077529	4.604121766	6.096134522
ENSSSCG00000037949		4.358242641	4.1919467	1.084566072	1.099950349	0.519756041	-0.367616842	-0.367616842	3.428059361	0.372474232	-0.367616842	3.35199042	1.265327445	-1.207279319	-1.207279319
ENSSSCG00000021479	RGS9BP	3.404069911	4.312509137	1.170137857	2.094342602	1.160325123	6.092347687	-0.012553982	3.43395052	-0.012553982	-0.012553982	-0.012553982	1.277029398	-0.302021423	1.91655036
ENSSSCG00000002953		7.799275726	7.393838373	3.51399458	3.36868684	3.100314895	2.384627328	2.194109827	6.188331279	3.644077577	2.635018835	6.819717001	3.477848465	2.894749508	3.862881227
ENSSSCG00000036116		0.034385781	4.797077704	-0.229432372	2.21193565	-0.229432372	-0.258294162	-0.258294162	-0.258294162	2.120831154	-0.258294162	2.772887776	4.108892585	3.958813672	-0.086404925
ENSSSCG00000007607	KPNA7	2.34149801	4.548762804	4.418918005	4.13520351	4.13520351	0.174530998	2.454653135	1.767396406	6.808098679	7.078328673	6.485116461	4.115792081	4.115792081	4.115792081
ENSSSCG00000027357	CSTB	8.557024363	8.368874876	4.662707367	4.734195405	4.436689804	2.855959658	3.57598555	6.609308191	6.13750109	3.621999178	8.687401439	4.801731128	3.929858032	5.581729518
ENSSSCG00000008758	SLC34A2	4.811233551	4.632290705	5.564737416	5.771288386	5.736791682	2.797383075	3.261393311	1.975860721	7.778990053	9.358543706	7.158598827	5.613185075	5.831580927	5.703768432
ENSSSCG00000039731		7.024774376	8.050195742	2.826852296	3.201676598	2.740557955	1.56706914	2.6045467	3.910836899	4.75533036	4.667756917	5.899000702	4.057565402	2.389377931	1.799150363
ENSSSCG00000026167		5.352229711	3.935232486	2.932804195	2.831764893	2.546762961	0.260705264	0.260705264	6.696367506	0.260705264	4.187245503	4.852589881	2.296414528	2.490229387	3.892731024
ENSSSCG00000000703		3.338658577	4.008389855	3.165256621	3.412295769	2.122308067	4.376645642	5.805259542	-0.842911859	4.408063167	2.930544639	0.911866062	3.029136827	2.572148333	-1.165723333
ENSSSCG00000039304		3.545173703	4.395780441	3.030733907	3.030733907	3.030733907	6.295473381	5.521256002	4.885966305	2.06794943	4.552326333	-1.415139629	1.835354786	1.835354786	1.835354786
ENSSSCG00000024288	STUM	0.039033115	4.408868788	2.114238812	4.956263494	0.9624322	1.230661444	1.230661444	1.230661444	1.230661444	6.344131987	3.621711359	3.18252151	0.967649035	4.968205175
ENSSSCG00000017089	ANXA6	7.701682361	5.804450778	1.869934735	2.115394378	1.950638003	1.162974498	1.616010378	1.32051664	4.935722862	4.562854632	2.83248804	2.968351449	2.130350279	1.808200036
ENSSSCG00000024330		5.344151533	4.315426441	0.834508052	0.834508052	0.834508052	-0.213116191	5.072782574	-0.213116191	-0.213116191	-0.213116191	1.393593849	0.86657942	0.86657942	0.86657942
ENSSSCG00000013074	RAB3IL1	4.473212176	4.105473602	6.917825138	6.660421041	6.854416921	5.761606151	2.622689598	3.264478633	8.690341287	8.514887151	8.86370563	5.655712373	6.393941255	7.104867035
ENSSSCG00000023155	CLN8	8.114855514	7.538541866	3.853432207	4.551738223	4.406183627	2.03000375	3.648693998	2.748947567	6.867261279	7.382030717	6.86680351	4.323820176	3.563227457	3.988411027
ENSSSCG00000034283		0.146164871	1.725772136	-0.572806212	4.242646341	2.388396053	2.363506347	4.181098894	-1.288562925	5.095862981	2.734470919	0.039703311	1.390534891	0.33876178	3.428754615
ENSSSCG00000033012		5.948617077	0.211048417	1.58552438	1.651828194	-0.762500259	5.199834525	0.160492881	0.160492881	0.160492881	0.160492881	0.160492881	1.901408748	2.252088911	1.383203069
ENSSSCG00000034917		0.208263086	6.202943222	0.56860878	-0.914708762	2.15755707	-0.455660667	3.011830025	-0.455660667	2.741154181	-0.455660667	1.206302483	1.834186935	3.078095082	2.761250645
ENSSSCG00000010792		6.443444802	5.280547557	1.380214085	0.500051717	1.373882816	0.128739658	0.766714039	3.016181763	1.587195273	0.6246888	4.48312334	1.045115328	1.045115328	1.045115328
ENSSSCG00000037375		4.451999752	4.884997859	1.132191243	1.132191243	1.132191243	-0.620957382	3.872046527	3.677749738	-0.620957382	-0.620957382	2.003025858	0.101408474	0.101408474	0.101408474
ENSSSCG00000031003		4.874086882	4.584544236	3.200228671	-0.271993987	1.13413747	0.728693902	1.783254367	1.120964903	1.158269473	0.093361358	4.606722191	2.273398668	-0.828174085	-0.828174085
ENSSSCG00000036922		5.969276822	6.757035801	3.827824335	3.827824335	3.827824335	2.11179896	1.391863735	7.210500759	4.911650218	2.767094689	6.771361113	7.276878013	3.200892726	3.200892726
ENSSSCG00000034354		6.660541656	0.087949881	-0.05689032	1.485747754	1.534369919	0.013840331	0.013840331	4.130374764	0.013840331	0.013840331	1.830412265	-0.032800316	1.876592924	0.022048051
ENSSSCG00000036297		2.91485416	1.713256771	-0.615477027	1.461378441	4.580960235	0.012334245	3.454922381	4.296683704	0.012334245	0.012334245	2.948021704	0.898127143	4.096690285	-1.391253212
ENSSSCG00000039562	TDRP	5.769146265	5.458382021	4.119007623	4.178351664	4.09939787	1.384852287	2.380850056	1.120882781	6.294721645	7.539051178	6.391910037	2.891160204	5.102581986	2.341694964
ENSSSCG00000014789		2.506378685	0.636024777	3.783355391	4.892374586	4.691402944	1.773359064	1.773359064	7.012400555	6.994523485	1.773359064	5.723120446	4.459212825	4.459212825	4.459212825
ENSSSCG00000014222	ARL14EPL	6.4132897	7.369693434	5.494823089	5.494823089	5.494823089	6.543541883	5.084761662	1.058148557	8.996580517	9.208231733	4.135179088	5.602180059	5.602180059	5.602180059
ENSSSCG00000036881		0.022684086	3.02510197	1.102482305	1.102482305	1.102482305	-1.264827495	1.88029411	-1.264827495	4.274249661	3.15030554	1.726405013	0.704123796	5.897341592	0.704123796
ENSSSCG00000024773	EID2	5.711768787	5.753366415	3.62161434	3.275768365	3.304843844	5.558988973	4.338083386	-0.433212687	3.953111373	6.010319006	3.486431801	4.558059874	-0.261589382	3.930303892
ENSSSCG00000022390	RGN	5.941765968	6.592109349	1.283910217	2.068388532	1.396965343	1.371983046	1.752933304	0.986880587	4.258667046	4.037994409	4.225703729	0.609268843	0.586391812	1.849800843
ENSSSCG00000005055	LGALS3	5.112440456	3.917793337	3.526540127	3.799259961	3.665733801	0.731820523	1.501160901	0.819797537	7.051458739	6.800532195	6.15598234	3.586411221	2.827032346	3.805373845
ENSSSCG00000032472	SLC25A11	4.614437816	0.673786073	5.18246541	5.58103532	4.78390638	2.232760184	6.715056405	2.842874763	6.857027662	7.713869784	2.885403693	5.726346007	6.097056424	5.71212483
ENSSSCG00000040524	ISYNA1	6.336845942	6.010819749	3.313590907	3.60253794	3.162791414	5.223384179	5.908338122	6.039861515	1.1653175	1.938462745	2.555152858	5.086045669	3.513406078	-0.032038109
ENSSSCG00000036865	SDS	0.912985299	0.39256041	4.80016598	4.491996744	4.579453159	3.179958384	9.028495141	3.100551801	3.08944977	3.061509277	3.112218072	4.250959089	4.148042505	3.943132771
ENSSSCG00000002383	FOS	8.399589923	7.025023274	6.506175923	4.000316162	2.520606806	8.185542383	2.985300878	4.713209022	6.107260081	3.01228883	2.394853632	4.580985741	5.603772454	4.501090529
ENSSSCG00000015826	PLPBP	4.40955406	4.062310782	7.690854091	7.650946535	7.438673196	2.456634331	9.057311512	7.374180114	8.18217067	9.300900728	7.329428867	8.637445186	8.108494638	7.489847789
ENSSSCG00000001565	CDKN1A	7.154711015	5.997947375	5.90455282	5.514856642	5.163563639	10.22954284	2.567761318	6.030644341	2.567761318	4.931730173	3.458076108	6.243352703	7.473053966	4.744562478
ENSSSCG00000037509	EIF1AY	5.222321341	0.168229775	1.742273019	1.206946223	2.93718947	0.483081557	0.203495376	5.838573165	0.378506488	0.300823919	5.540827814	2.281347898	2.489150912	1.927366736
ENSSSCG00000040513	AQP3	6.968433593	6.156499602	1.72761794	2.015350946	2.204242659	2.51862669	5.805555075	3.914276976	2.107153513	2.746034915	-0.440080255	1.947009919	2.333962552	1.793760897
ENSSSCG00000009667		6.336504121	5.129465907	0.755693641	0.577642385	0.40594468	-0.02948811	0.616620018	-0.186012024	3.05544134	2.683228406	3.043460713	0.513530506	0.513530506	0.513530506
ENSSSCG00000034537		0.100149704	3.951475974	-0.320716814	3.197389616	-0.320716814	-0.936462402	-0.936462402	2.642228984	-0.936462402	4.758658026	2.904748426	2.516051923	-0.241834103	2.534318953
ENSSSCG00000033734		4.173561003	-0.112943122	2.025751597	2.025751597	2.263225438	2.21681385	-0.259809962	6.271593505	-0.259809962	0.336346618	5.703035785	1.835938931	1.835938931	1.835938931
ENSSSCG00000011141	CALML5	5.657258797	5.818142305	0.383509933	0.383509933	0.383509933	1.535875281	0.023980221	-0.34724412	3.28333161	1.366012056	0.514702891	0.236794611	0.236794611	0.236794611
ENSSSCG00000035419	RARRES2	6.055176636	4.647191911	1.715448543	1.580602967	-0.044948408	1.218515129	1.373507718	-1.398511671	4.215770098	2.917825335	2.709342395	0.34749007	2.674185841	-0.061824398
ENSSSCG00000015323	GNGT1	4.159742689	1.260591167	2.602988391	2.602988391	2.602988391	-0.888363346	-0.888363346	5.862721566	3.197166455	5.674466345	3.698178208	1.374475864	1.374475864	1.374475864
ENSSSCG00000037278		6.457588574	5.275696583	4.777237482	3.788924834	4.390869061	10.06907099	2.643354008	2.019861012	5.718354019	5.033199543	1.808990327	4.990174677	4.512922041	4.296670216
ENSSSCG00000038638		2.304002371	5.621168301	0.744119441	0.744119441	2.889311874	1.892901457	5.549676342	1.922670792	4.382453782	-2.260373158	1.306882454	1.501493171	1.501493171	1.501493171
ENSSSCG00000028810		0.459985197	-0.188071307	4.348592247	4.348592247	4.348592247	7.714534579	2.179946148	1.587495927	5.763552356	3.621858003	3.729443957	4.199886468	4.199886468	4.199886468
ENSSSCG00000008634	ATP6V1C2	7.168129498	6.821344034	5.944318173	6.682673395	5.901934021	4.735136814	5.792648303	2.934222168	9.70825448	9.637917454	6.603038304	3.927921011	9.791604941	6.023787596
ENSSSCG00000028167	SLIRP	8.580428047	9.251586055	4.401697732	4.169611759	4.060817076	3.896208108	5.928560742	1.46217537	6.494534275	4.711903817	2.981267121	5.038234758	4.982135376	3.595594934
ENSSSCG00000003451		7.98640843	6.315380227	2.365877735	2.412842059	2.677985904	1.003046395	1.235678665	1.070610783	4.577146821	4.973641156	5.016924139	2.307922571	3.269464458	2.969777239
ENSSSCG00000030300		6.474565765	5.468089011	3.694055221	3.623819399	4.011818775	5.676843955	5.35194665	5.695668916	-0.311604385	0.94419556	7.339821812	5.241449737	5.039448057	3.260920649
ENSSSCG00000003987		0.706940945	1.047605133	5.205761833	6.013854996	5.962103125	3.119922497	3.910894647	5.713126387	7.532602044	7.500785339	3.773744624	5.6138333	5.402234773	5.820915083
ENSSSCG00000010007		9.616568823	10.10976174	4.704253227	4.925959727	4.796659737	3.848421924	4.76576145	3.974852411	7.567032021	6.722809083	5.606664282	5.912461462	5.604479746	2.983074989
ENSSSCG00000036346		6.011852446	5.607370688	1.768117446	-0.501882615	0.794589762	0.185794876	0.185794876	0.185794876	0.185794876	0.185794876	3.198689539	0.437680566	0.437680566	0.437680566
ENSSSCG00000036420	PXT1	0.243971258	1.322889763	3.995263389	0.750564278	0.750564278	1.990828058	4.923307111	-0.944780731	5.125150662	2.73128959	-0.704378176	2.385865084	2.322543362	-1.55312764
ENSSSCG00000034681		3.23742894	4.922835891	2.60529934	3.208814953	2.036128959	-1.742385796	1.830263657	4.733485389	5.952143997	5.518494909	1.94947335	3.060884163	3.60984702	0.033592212
ENSSSCG00000003585	GJB5	7.436979297	7.302130577	5.483977884	5.483977884	5.483977884	7.102949067	8.538397308	3.86166666	6.674647765	7.599016917	1.912815564	3.982917795	9.5188492	3.982917795
ENSSSCG00000038467		-0.127955459	-0.127955459	1.819901697	1.819901697	1.819901697	7.720251544	0.110672124	0.110672124	0.110672124	3.692130088	0.110672124	1.871393485	1.871393485	1.871393485
ENSSSCG00000005905	SLC39A4	7.25508672	6.155434194	0.859533581	1.172458904	0.914637735	0.376549307	2.16449935	0.629779512	3.113996626	3.027485716	2.483844045	1.067030454	1.263614375	0.805367758
ENSSSCG00000032607	ALPL	4.29545504	4.097607358	3.194462058	3.537089002	3.123702203	6.098021333	6.351344693	5.365744133	0.317698705	0.374725173	0.753676901	4.868557764	1.058198211	1.555459701
ENSSSCG00000032455		0.372780493	0.372780493	0.944667448	-0.621614842	4.128187702	0.144574407	5.55932744	2.539937371	0.144574407	0.144574407	0.144574407	4.000562974	4.479321377	-0.37655066
ENSSSCG00000036904		8.729360325	8.8574867	3.779742382	4.010099859	4.224050721	2.273335315	2.57841933	5.301914823	4.893034015	4.589511097	7.210569711	3.685279334	7.04022448	3.700868514
ENSSSCG00000037396		0.020327561	0.15721052	3.127943868	5.269636378	5.338639325	1.293481661	6.76561556	4.946195564	5.678997333	5.569835727	2.88463074	2.675357457	3.124166826	3.001820592
ENSSSCG00000003832	TACSTD2	6.098876614	5.800182189	3.293249725	3.337124217	2.670801552	0.125965171	2.539316278	0.241719711	6.367391017	6.798461548	5.261260773	3.041512985	3.041512985	3.041512985
ENSSSCG00000038385		6.186094795	4.157621364	1.917263886	1.947121646	-0.421069343	-1.841396716	1.250407927	1.102958459	2.838987293	4.316642489	1.971836482	0.410358249	3.756669219	0.410358249
ENSSSCG00000004570		8.34942569	7.650468512	3.097088242	2.725396468	3.746290783	1.932538201	1.806973717	2.340893737	5.896409296	5.719554123	6.62910909	4.424041718	4.735485004	3.265692141
ENSSSCG00000033338		0.990194338	5.457995797	2.215176134	2.110172798	4.44493784	-2.455172083	3.858845212	5.050331409	4.500441417	4.490502265	4.600433137	2.556655858	3.751427395	4.96628264
ENSSSCG00000008473		-0.220332643	4.560181242	3.275931974	3.275931974	3.275931974	3.819800018	5.875383604	-0.364466066	5.92191624	5.439791739	-0.364466066	3.115470122	3.115470122	3.115470122
ENSSSCG00000037781		0.939884146	5.725944492	3.168543136	3.211342387	4.715221631	-1.81592246	4.531191154	6.018198617	4.824748791	4.2178628	5.493642494	2.144232945	2.146429929	4.052592438
ENSSSCG00000011618	GATA2	6.949051256	5.1736484	0.748686593	1.281283115	1.961372544	0.813120849	0.751201902	-0.665592091	4.323597958	3.950629563	3.476651489	0.556900622	2.369352348	1.250752743
ENSSSCG00000039484		4.970054217	6.094849898	1.412273007	1.412273007	1.412273007	5.627981354	-1.829098497	1.848941817	2.141414529	2.446027483	0.847753417	0.947513786	0.947513786	0.947513786
ENSSSCG00000037864		6.085743142	5.58319414	1.433184901	2.757777943	4.126898917	1.230502617	3.575251198	5.76385266	0.139346028	0.94095012	4.692409492	2.517751097	-0.618309451	3.507445486
ENSSSCG00000032149	PLET1	4.314118482	5.692926691	1.007482306	1.18631771	1.758721766	-0.594231995	-0.477002193	-0.636118884	3.821230071	3.949863087	5.47401576	1.539997348	1.071950813	2.743159724
ENSSSCG00000032123	SPX	4.246832252	4.926055715	6.250250995	5.594162252	5.438819308	2.076264798	10.98204722	4.500077421	6.31146122	2.076264798	5.768924486	6.51898457	6.810172024	4.811448974
ENSSSCG00000024793	PORCN	8.156211074	8.815227395	5.452314192	5.857277782	5.58317396	6.926971787	9.328509121	1.546067322	5.906682476	8.646756922	3.316617016	5.102034903	6.362184519	4.856809123
ENSSSCG00000035907		3.958856259	4.847710374	0.967013857	2.971227506	1.795955577	4.711672322	0.910208444	2.455402104	4.705632284	-1.098482788	1.131946362	0.187075904	3.969065377	-1.738162415
ENSSSCG00000029443	TKTL1	3.752370969	3.196076403	5.390600679	4.497776817	4.610891656	0.20462791	7.806306506	2.290312902	6.465680139	8.755370676	3.09281218	4.845036281	4.845036281	4.845036281
ENSSSCG00000021968	SLC19A3	5.630705505	5.377814835	1.836521995	1.759344744	2.154901722	2.02852463	-0.645747769	-1.174248448	5.186167555	5.484495294	4.118281457	1.914003849	1.779966538	1.779966538
ENSSSCG00000013408	ADM	5.66434724	5.482278242	3.630039129	3.473033054	3.498977598	3.605593495	1.858050764	-1.246402798	7.544816192	6.654305163	4.328460686	3.155342088	5.292211271	2.36468376
ENSSSCG00000011325	MYL3	6.595434752	5.424862981	0.5907641	1.512479625	-0.03866155	0.504356025	0.506580165	0.080513003	3.11675663	2.431075125	2.697164904	1.329101045	-0.694386303	-0.694386303
ENSSSCG00000012773	PNCK	6.569577553	6.630893043	1.423350487	1.648612947	1.394385576	4.786046816	3.175929202	1.00675071	3.645503736	0.373459934	1.395234706	0.198693412	0.078029713	2.390631094
ENSSSCG00000016892	FST	7.201858851	7.09461258	3.377706555	3.807843541	3.134495463	5.748355986	6.916640298	6.92486734	1.603593829	0.990218695	1.153764412	4.478509902	3.600595255	4.402798026
ENSSSCG00000005268	RORB	-0.132512931	1.42226421	5.910052157	5.646531417	5.657725397	8.625704785	4.568420736	4.252477392	5.008157841	4.522884542	3.841957071	5.632261627	3.937121251	7.585328718
ENSSSCG00000040275	HEBP1	8.106977141	7.794504637	2.573897547	2.404225325	2.598284396	2.087487989	1.825218594	1.186718412	5.584401954	5.591873292	4.963847555	2.549786881	3.331009095	2.718364091
ENSSSCG00000032326		0.025205786	3.386584742	0.902317001	3.832934968	0.902317001	4.519416997	6.195885264	-0.443773467	1.125851727	3.558455054	-1.108513176	5.18039506	1.635074909	1.635074909
ENSSSCG00000014198		4.4480035	5.523639587	6.544775602	5.373875614	4.801581303	10.93088237	4.047295174	3.975316959	6.786521159	2.387160121	2.60395286	4.467715242	2.062508009	5.439896515
ENSSSCG00000012849		9.004654219	8.76280814	4.59962018	4.609899895	4.254313213	7.631644556	6.22911203	2.344558967	6.726646087	5.97383726	0.937379408	5.604601564	4.537380926	4.008681697
ENSSSCG00000016195		4.417061582	5.273709789	3.043456513	1.478551732	5.622659004	8.123742242	0.968954467	-0.062573395	5.718791638	4.641085279	1.846414166	3.160707274	3.598445078	1.391987959
ENSSSCG00000000223	BIN2	7.256870198	6.755192587	2.846195885	2.461584599	2.461584599	1.578054133	0.406322258	0.747236493	6.406269512	6.318186813	4.83128103	2.577956663	3.415425024	2.577956663
ENSSSCG00000040746	LRP2	7.104207722	6.908335248	3.69837401	4.401677103	4.059114872	1.554107354	2.653468697	1.218840137	7.734979793	7.657104886	6.257264784	1.964630504	3.286186942	5.163104233
ENSSSCG00000021866	EDDM3B	-0.201379467	2.45521885	2.871113172	2.871113172	2.871113172	-0.15105151	4.795052673	-0.15105151	1.381473611	8.820018352	2.6578491	2.691105782	2.691105782	2.691105782
ENSSSCG00000032772		-0.196527971	-0.686924816	5.880874186	6.412993324	5.880874186	5.505246067	5.505246067	5.505246067	5.505246067	5.505246067	5.505246067	6.168766168	6.168766168	6.168766168
ENSSSCG00000036493		-0.196527971	-0.686924816	5.880874186	6.412993324	5.880874186	5.505246067	5.505246067	5.505246067	5.505246067	5.505246067	5.505246067	6.168766168	6.168766168	6.168766168
ENSSSCG00000040445	RND3	5.803802777	5.838223053	3.418708494	3.054240256	3.46717586	7.470253021	6.452179423	6.620552063	0.443464539	0.600763391	1.164502402	3.968663933	4.390372891	2.234609994
ENSSSCG00000038608		0.598224151	6.796384023	0.944368727	3.567174518	3.129482684	5.785887825	5.425828947	-0.522206228	4.126819798	4.341831176	-0.536121411	2.313739182	3.622061941	1.85462233
ENSSSCG00000021386	PTGR1	7.996029304	7.645045922	2.682040965	2.544329015	2.607315467	0.198907677	2.393211239	2.174331547	6.130100156	5.892733696	3.661155766	3.238030437	2.596867543	2.001160816
ENSSSCG00000032660	TMEM35B	9.510257402	9.316267563	3.718089442	3.831714957	2.670233926	4.907165331	5.434180484	2.434288536	5.729897453	5.334271844	1.591286883	4.731957728	3.190877641	4.531331528
ENSSSCG00000034163		0.126487743	6.09903874	1.156852134	1.156852134	1.156852134	6.132316444	5.4052867	1.427997229	0.022374406	-1.53274918	1.305658172	1.199918606	1.199918606	1.199918606
ENSSSCG00000035613		4.72310526	7.026647159	1.726215559	1.726215559	1.726215559	5.491109045	4.197256678	1.570347399	-1.580806933	3.53550235	0.64059993	0.093561382	3.316589754	0.916395334
ENSSSCG00000015999	FKBP7	7.349645423	6.972946037	2.682601065	2.078880746	2.608878371	-2.00304443	3.653532328	3.478247057	4.271268566	5.129208481	2.423790165	3.66447545	3.26847753	1.203699184
ENSSSCG00000032168		5.490776821	6.445328127	3.187137687	1.065431722	3.160698202	5.525706685	5.998356763	2.066246446	-1.88161625	2.657123223	3.01633493	1.108489778	1.108489778	4.091871969
ENSSSCG00000037936		6.509227936	4.231617943	-0.557122332	-0.557122332	3.401326255	-1.358775983	3.304618041	1.486399486	3.880167487	-1.358775983	1.779144588	0.792583004	0.792583004	0.792583004
ENSSSCG00000000277	NPFF	5.758041325	3.516916163	1.727281109	3.394992628	2.309088167	1.077869576	-1.046069783	4.229945713	5.651808182	5.89465272	0.283729353	-0.419233767	5.228112033	2.365918168
ENSSSCG00000001860		7.899149919	7.387895931	5.121263457	5.036644555	4.519862719	1.901344016	0.660348609	4.343951465	5.522665339	7.944026194	9.319866506	5.822619476	4.356046639	4.116737014
ENSSSCG00000034803		7.050377468	5.202429357	0.904154966	0.904154966	0.904154966	5.661746088	-0.996447536	1.263415792	-0.066220932	2.582558326	1.022466937	0.676382556	0.676382556	0.676382556
ENSSSCG00000022640		4.855599521	5.918031575	-0.162809204	-0.162809204	3.247602023	-2.357380545	3.841520467	0.32063148	2.354011419	2.827650547	1.602951149	-0.305200696	-0.305200696	-0.305200696
ENSSSCG00000036838		5.312473366	6.723677037	1.918634235	1.918634235	1.918634235	1.337432388	6.773450306	0.154642583	0.154642583	0.154642583	2.917988387	4.567109939	5.156872197	1.391870359
ENSSSCG00000018080	ATP8	0.001208489	1.491828035	4.868552222	3.300628609	5.283330382	0.684253661	4.267033854	6.114487089	0.684253661	8.970045848	4.300743412	3.818526919	3.818526919	3.818526919
ENSSSCG00000017320	RPRML	-0.128822391	2.544107201	6.098384976	5.0583401	3.409635526	0.530146106	8.885598278	4.602493708	6.849621509	5.203746855	1.882440946	3.967014487	3.900195583	3.295921627
ENSSSCG00000029359		9.229061073	8.215576227	5.079027212	5.845630344	4.894517873	9.205773048	8.075686634	3.342895064	6.519762807	5.666069594	0.172377685	7.469512637	7.137853777	5.600857185
ENSSSCG00000034141		4.207258851	-0.105210025	1.743835063	2.051087672	2.805717946	-0.000256336	-0.000256336	8.180441999	-0.000256336	-0.000256336	5.535379609	2.625445131	2.544862503	1.666136137
ENSSSCG00000033110		7.071262815	4.111794064	1.380863365	1.380863365	1.380863365	4.719493252	1.222953857	-1.238806257	3.828620684	3.84268708	0.885566328	0.271131037	6.104209307	0.271131037
ENSSSCG00000015579	PTGS2	6.787920508	6.189601847	1.957129746	2.206582606	2.286840769	0.513880595	0.197117564	-0.596563891	6.462443117	5.416693015	5.118332629	4.078998366	5.21394479	2.821846269
ENSSSCG00000002662		6.650845156	6.212504557	4.467719263	4.823379334	4.531256062	6.168162355	6.807551078	6.916181287	-1.812771005	4.549257495	5.404293326	5.380333895	7.600246199	1.47859212
ENSSSCG00000031292		5.32553788	7.926241014	3.803001426	3.803001426	3.803001426	9.019036049	5.209784451	-2.130787404	5.433062481	4.697069017	4.2367688	3.88342631	3.88342631	3.88342631
ENSSSCG00000007065		5.766951847	5.454708003	4.313081844	1.548614201	4.307957333	-0.222108596	4.594809989	6.775657789	-0.222108596	5.48716438	3.709910353	8.575319212	5.757465906	3.473413327
ENSSSCG00000034253		0.516803362	0.516803362	4.944092691	5.784301356	5.602064777	2.906757361	2.906757361	8.941634726	2.906757361	2.906757361	8.0939375	5.85382539	5.601130328	3.590474395
ENSSSCG00000033464		1.578763615	3.728335022	7.635979212	8.112385217	8.290393703	11.2078184	9.286213237	8.248256898	5.549120789	6.019539913	4.204337261	7.059509409	8.689021522	6.898670102
ENSSSCG00000007189	SDCBP2	5.977853259	5.415117952	1.964851882	2.198394762	2.749658473	6.281380278	6.604691258	5.462981466	-0.651388291	-0.595999853	0.371097007	1.452862555	2.280061014	3.366489603
ENSSSCG00000012178		5.97215275	0.129377325	2.20641526	1.993431096	3.480682223	0.383403439	0.428379102	7.311397859	0.430921661	0.448786179	7.036235047	3.555454664	4.482838226	2.671313059
ENSSSCG00000032569		4.659276734	6.549941248	-0.337678828	-0.337678828	3.359430876	4.776525623	-0.193838456	-0.193838456	-0.193838456	-0.193838456	3.415250446	3.917732519	-0.302671165	-0.302671165
ENSSSCG00000023819		5.77345307	-0.143024942	2.152953704	2.152953704	2.152953704	0.045617858	0.045617858	7.337012074	0.045617858	0.045617858	6.87431784	2.212639043	2.212639043	2.212639043
ENSSSCG00000004758	RHOV	7.752621699	7.579385685	0.930296488	0.945898353	1.17516217	-0.134704199	0.280355409	0.89672383	4.10353118	3.859480685	3.232680367	0.833873711	1.191642208	0.979972732
ENSSSCG00000016857	DAB2	8.22468759	8.174419946	2.73078209	2.565731762	3.755343938	0.192865777	3.149159882	0.961354574	6.324917931	7.142621943	6.757188264	3.954458166	4.521139914	2.608708845
ENSSSCG00000037955		8.13945859	8.312620737	2.312058478	5.365023209	3.917674517	6.623553035	5.609522796	6.522194338	6.26688691	0.518814989	0.03353955	3.771056864	2.558105503	5.038367442
ENSSSCG00000026430		5.223746378	0.28741559	3.021305655	2.753227824	2.820979764	0.988826071	0.381448474	8.321914663	0.435130662	0.324124226	7.265127396	4.540901913	4.493098114	2.28276006
ENSSSCG00000006592		8.407746753	6.854879812	1.792849619	1.792849619	1.792849619	6.20480971	4.443714943	0.817244179	-0.209341734	2.068386906	-0.011706618	1.840300027	1.840300027	1.840300027
ENSSSCG00000007718	CLDN4	9.298475261	8.91261177	4.7492994	5.24695748	4.145306085	4.269515115	2.026758597	1.550919392	8.535925513	8.49273195	7.281144694	4.649042209	8.413939513	3.250884053
ENSSSCG00000040793	CTSD	10.19336865	9.465109544	3.798512529	3.774461065	3.878584721	1.867981392	4.01315931	0.680977841	7.631853996	6.847266609	5.767995568	4.46255778	4.608942943	4.230360412
ENSSSCG00000031623		6.277800912	4.786672963	7.220682987	6.154536056	6.726453716	11.65680113	2.459044091	3.335586108	9.980450072	2.459044091	6.736578153	9.477538048	7.438294518	6.176202952
ENSSSCG00000039894		8.88910768	8.445260602	2.926421766	3.723115189	3.843650381	2.822893277	2.002400757	0.674839117	7.218481417	6.950455698	5.151438732	1.136687672	1.260213103	4.699363015
ENSSSCG00000038232		7.22979404	5.050264632	2.768764775	4.297991005	5.293297299	-0.959178245	-0.959178245	8.039465431	7.001988917	7.520689426	6.273447734	5.81700996	3.08037078	6.771919363
ENSSSCG00000040437		7.755949395	6.779677422	1.973242299	1.973242299	1.973242299	6.700426536	-2.831224602	4.360442684	5.066446686	5.103029689	-0.676272218	2.034251329	2.034251329	2.034251329
ENSSSCG00000037142		11.8461697	11.87469733	4.601868118	4.981322667	3.815034719	2.115539419	3.506196485	4.935483317	7.739984807	6.015742444	9.475268961	5.885989286	4.643028841	5.929963932
ENSSSCG00000008686		11.33598585	11.55516814	4.588050662	7.684164254	3.843951105	1.488272353	6.137373963	8.634568081	5.275838793	4.998802249	9.255788605	4.040440793	4.584888144	10.73755684
ENSSSCG00000000253	KRT18	11.14155046	10.47972939	3.410256269	3.423330258	2.970090948	1.330042541	1.949273362	1.612680837	7.277143513	7.231342606	6.856858947	3.028700711	6.42175802	2.1563239
ENSSSCG00000000252	KRT8	11.77370102	10.9916742	2.870676909	2.957597849	2.651245972	1.07876733	1.979563124	1.880136558	6.938607434	6.180884649	6.748778579	3.338835975	5.722270641	2.104555302
