# Supplementary material for: A cytokine screen using CRISPR-Cas9 knock-in reporter pig iPS cells reveals that Activin A regulates NANOG
Source: Stem Cell Res Ther. 2020 Feb 18;11:67. doi: 10.1186/s13287-020-1588-z (PMC7029561; doi:10.1186/s13287-020-1588-z)
Supplement: Supplementary file 6 — : Table S3. Differentially expressed genes (DEGs) identified using RNA-Seq data obtained from NANOG tdTomato knock-in positive PC-iPS cells vs. WT PC-iPS cells. (log2[fold-change ≥1]; adjusted p-value ≤0.05). [file 13287_2020_1588_MOESM6_ESM.csv]

	Ensembl.ID	change	Genename.x	Nanog1_FPKM	Nanog2_FPKM	Nanog3_FPKM	pc_iPS_1_FPKM	pc_iPS_2_FPKM	pc_iPS_3_FPKM
1	ENSSSCG00000000131	DOWN	ELFN2	1.150139	0.682729	2.137571	3.811589	4.15239	3.637524
2	ENSSSCG00000000145	UP	MYH9	25.086571	32.602344	23.852169	10.707867	13.652102	12.880433
3	ENSSSCG00000000182	UP	WNT10B	1.186836	10.109403	2.02501	0.273964	0.144251	0.665887
4	ENSSSCG00000000183	UP	WNT1	0.521201	2.435567	1.137164	0.154578	0.090467	0.294256
5	ENSSSCG00000000184	UP	DDN	0.501843	5.56958	1.366282	0.148532	0.043693	0.32281
6	ENSSSCG00000000248	DOWN	-	0.986164	1.019062	1.520919	4.290571	8.025984	0.983467
7	ENSSSCG00000000252	UP	KRT8	96.680416	427.63082	44.330362	7.512728	3.341777	8.496255
8	ENSSSCG00000000253	UP	KRT18	7.568802	36.251465	5.004064	1.739939	0.606831	1.82684
9	ENSSSCG00000000258	DOWN	RARG	0.435661	0.779909	0.717281	1.92985	1.684063	1.825566
10	ENSSSCG00000000298	DOWN	PPP1R1A	0.671886	1.421108	0.86092	13.0362	3.310137	0.906362
11	ENSSSCG00000000371	DOWN	PMEL	0.209067	0.511807	0.449155	1.482095	0.781723	0.342502
12	ENSSSCG00000000400	DOWN	MIP	0.086708	0.216875	0.072315	2.686827	0.462824	0.900712
13	ENSSSCG00000000411	UP	NAB2	93.71476	113.513322	85.586466	5.91163	11.128473	10.710038
14	ENSSSCG00000000521	UP	PHLDA1	12.010599	23.891181	13.242364	3.124638	2.589637	3.909101
15	ENSSSCG00000000528	UP	PKP2	3.442186	5.159815	2.038661	2.596479	1.115026	1.321335
16	ENSSSCG00000000571	UP	ABCC9	0.362665	0.675433	0.768192	0.150678	0.183519	0.389735
17	ENSSSCG00000000660	DOWN	A2M	0.259914	0.14929	0.253982	0.363456	2.260683	0.534298
18	ENSSSCG00000000664	DOWN	-	0.235501	0.381472	0.216721	0.577132	0.673133	0.692088
19	ENSSSCG00000000675	DOWN	C1R	0.132816	0.074101	0.237519	1.101637	0.451997	0.235239
20	ENSSSCG00000000682	DOWN	GNB3	0.998481	0.632848	1.07466	7.652519	1.53315	1.613065
21	ENSSSCG00000000736	UP	TEAD4	12.73904	15.112278	10.134697	5.430115	5.072907	5.789097
22	ENSSSCG00000000848	DOWN	GLT8D2	0.314017	0.408717	0.913181	1.185481	1.469849	0.986645
23	ENSSSCG00000000856	DOWN	PAH	0.170948	0.154991	0.102422	1.66373	0.222531	0.047209
24	ENSSSCG00000000894	DOWN	CCDC38	0.453877	0.502347	0.46929	1.400955	0.983375	0.693092
25	ENSSSCG00000000901	UP	FGD6	2.292155	3.303873	1.18473	0.404352	1.119262	1.850875
26	ENSSSCG00000000915	UP	DCN	6.940106	15.160062	10.444161	2.151547	3.062291	4.206691
27	ENSSSCG00000001025	UP	DSP	20.911953	29.591058	25.815375	13.181673	10.952154	18.181047
28	ENSSSCG00000001036	UP	TFAP2A	12.661895	25.775205	17.905779	4.718431	5.425547	6.378015
29	ENSSSCG00000001131	DOWN	BTN2A2	0.647949	0.57256	1.170045	3.126547	1.106378	2.301763
30	ENSSSCG00000001137	UP	HIST1H1D	17.384695	18.32471	10.34267	2.89639	8.650001	9.46783
31	ENSSSCG00000001229	DOWN	-	0.180551	0.12359	0.216286	0.329548	0.378447	0.139071
32	ENSSSCG00000001401	DOWN	ATP6V1G2-DDX39B	2.247439	1.207642	1.914774	3.948278	4.072718	4.169307
33	ENSSSCG00000001456	DOWN	-	0.006925	0	0.00963	0.086458	0.03378	0.021643
34	ENSSSCG00000001463	DOWN	PSMB9	0.547449	0.84731	1.00891	2.322979	1.821024	1.699098
35	ENSSSCG00000001473	DOWN	COL11A2	0.937655	0.480645	1.982743	10.900682	5.720106	3.73542
36	ENSSSCG00000001483	UP	FAM83B	1.346438	0.841777	0.474592	0.120994	0.300415	0.245403
37	ENSSSCG00000001518	UP	ITPR3	1.344102	1.913223	0.436701	0.175075	0.198348	0.378124
38	ENSSSCG00000001565	UP	CDKN1A	18.413972	27.072274	14.136123	10.455487	9.782374	6.226773
39	ENSSSCG00000001567	DOWN	CPNE5	0.249249	0.555294	0.96788	1.816392	0.942423	1.401335
40	ENSSSCG00000001573	UP	PIM1	49.449232	88.70393	49.21284	16.445847	7.865897	11.222348
41	ENSSSCG00000001616	DOWN	TREML2	0.010931	0.016035	0	0	0	0.035065
42	ENSSSCG00000001624	DOWN	FRS3	1.045353	0.516136	0.777952	2.319238	1.665814	1.38421
43	ENSSSCG00000001661	UP	SRF	102.513126	96.452411	121.824895	23.657044	22.589576	24.584059
44	ENSSSCG00000001695	UP	VEGFA	30.265472	29.950413	26.09564	14.182116	10.06445	10.491859
45	ENSSSCG00000001710	UP	RUNX2	0.200629	0.319296	0.205596	0	0.029371	0
46	ENSSSCG00000001715	DOWN	ENPP5	0.63748	0.484601	0.460514	2.595101	0.930197	0.828355
47	ENSSSCG00000001744	DOWN	TFAP2D	0.235891	0.233133	0.305684	1.213816	0.464046	0.921165
48	ENSSSCG00000001760	DOWN	ACSBG1	0.159275	0.116153	0.137564	0.462355	0.345077	0.570788
49	ENSSSCG00000001775	DOWN	MINAR1	0.005311	0.007262	0.018754	0.061205	0.086453	0.292807
50	ENSSSCG00000001780	DOWN	FAH	3.654355	4.493018	4.197792	13.092644	4.235405	9.566968
51	ENSSSCG00000001786	DOWN	CFAP161	0.640494	0.311812	0.321312	1.743806	0.624825	0.811674
52	ENSSSCG00000001817	UP	FURIN	3.121728	4.570117	3.082723	1.335545	0.925135	2.915038
53	ENSSSCG00000001849	UP	ANPEP	3.193613	4.306907	5.540935	0.373131	2.10062	1.331796
54	ENSSSCG00000001858	UP	CIB1	51.372493	41.134684	35.849354	36.00971	29.607275	31.267201
55	ENSSSCG00000001914	UP	LOXL1	17.215155	22.629807	17.449168	5.322351	3.339521	5.967455
56	ENSSSCG00000001963	UP	EGLN3	2.68248	5.614397	2.560983	1.956364	1.104147	1.292464
57	ENSSSCG00000002004	DOWN	-	17.27447	17.033821	16.233822	18.644064	22.899276	20.350633
58	ENSSSCG00000002029	UP	MYH7	1.858263	2.202501	1.217808	0.84896	0.70327	0.518648
59	ENSSSCG00000002033	DOWN	CEBPE	0.222145	0.346672	0.079402	2.628667	0.288733	0.551817
60	ENSSSCG00000002252	DOWN	ARRDC4	3.679644	4.504381	4.802469	17.038395	11.217499	7.431527
61	ENSSSCG00000002315	DOWN	SLC8A3	0.921546	0.334099	1.728532	3.540567	3.167413	2.560816
62	ENSSSCG00000002341	DOWN	PAPLN	0.154428	0.09512	0.543301	1.363968	0.204092	0.461653
63	ENSSSCG00000002350	UP	ELMSAN1	11.311104	14.166386	13.90967	6.534821	5.570866	6.926505
64	ENSSSCG00000002361	UP	VRTN	0.118292	0.386589	0.064831	0	0	0.017849
65	ENSSSCG00000002388	UP	ESRRB	1.924787	6.595556	2.081244	1.940147	0.948094	1.243017
66	ENSSSCG00000002392	UP	IRF2BPL	57.615195	54.655186	68.302475	21.979485	19.437034	26.487008
67	ENSSSCG00000002451	UP	RIN3	0.747708	0.982007	0.996999	0.167521	0.569629	0.675879
68	ENSSSCG00000002494	UP	CLMN	0.643258	1.09621	0.671043	0.319467	0.2088	0.38839
69	ENSSSCG00000002669	UP	CRISPLD2	0.162874	0.358814	0.535575	0.022885	0.131813	0.078085
70	ENSSSCG00000002696	UP	VAT1L	4.130296	6.575895	5.122794	0.766858	1.345291	3.465334
71	ENSSSCG00000002712	DOWN	LDHD	3.432135	2.901606	3.132544	11.164872	5.906973	4.011817
72	ENSSSCG00000002764	DOWN	SMPD3	0.918669	0.578511	2.438175	3.983641	3.203111	1.315098
73	ENSSSCG00000002779	DOWN	LRRC36	0.061808	0.064389	0.089444	0.375883	0.263345	0.326683
74	ENSSSCG00000002815	DOWN	ADGRG1	1.448739	1.284319	2.167312	6.356766	5.587685	1.986153
75	ENSSSCG00000002830	UP	IRX6	7.696181	2.62823	5.914003	0.940921	0.614246	1.860895
76	ENSSSCG00000002836	DOWN	SALL1	6.770304	5.174592	8.218452	19.695126	20.04044	7.357299
77	ENSSSCG00000002852	UP	PLEKHF1	1.067248	0.936615	0.945608	0.256842	0.332347	0.341409
78	ENSSSCG00000002932	DOWN	ZNF567	1.885076	2.021368	1.763313	5.562251	3.77812	6.65051
79	ENSSSCG00000002935	DOWN	-	1.471571	1.851478	1.798251	4.918337	3.452612	4.41881
80	ENSSSCG00000002988	DOWN	ZNF546	0.856362	0.759656	0.985943	2.228566	1.525713	2.5991
81	ENSSSCG00000002991	DOWN	TTC9B	0.573659	0.493021	0.728087	1.541934	0.795992	1.269456
82	ENSSSCG00000003038	DOWN	GRIK5	4.961916	2.516857	2.303276	12.949594	6.68146	13.903569
83	ENSSSCG00000003045	DOWN	-	0.260702	0.034875	0.090308	1.801384	1.535513	0.506704
84	ENSSSCG00000003109	UP	TMEM160	45.313173	38.619785	46.745081	20.721514	16.112288	27.886817
85	ENSSSCG00000003112	UP	-	8.64446	11.734828	10.571509	2.636344	4.549197	3.528754
86	ENSSSCG00000003147	DOWN	CA11	0.322703	0.124827	0.5515	0.517576	0.575517	1.101185
87	ENSSSCG00000003155	UP	PPP1R15A	19.992186	30.593821	23.896347	12.262422	5.655065	7.850648
88	ENSSSCG00000003192	UP	IL4I1	1.615766	1.599998	1.45178	0.958758	0.479479	1.264135
89	ENSSSCG00000003212	DOWN	NAPSA	1.169851	1.031756	0.959215	3.494838	2.30393	3.166332
90	ENSSSCG00000003214	DOWN	KCNC3	0.965207	0.968741	1.605934	3.506642	2.392632	2.698108
91	ENSSSCG00000003218	DOWN	MYBPC2	0.309843	0.134605	0.167197	0.629483	0.545713	0.55782
92	ENSSSCG00000003240	DOWN	-	0.274074	0.294771	0.266218	0.550829	0.359056	0.393422
93	ENSSSCG00000003253	UP	-	61.571333	72.828293	76.348884	11.114033	8.447601	17.575459
94	ENSSSCG00000003256	DOWN	PRKCG	0.276782	0.806143	0.515166	1.119708	0.532599	2.513073
95	ENSSSCG00000003271	DOWN	TTYH1	14.159986	9.858628	25.991974	57.815066	42.55718	29.532239
96	ENSSSCG00000003317	UP	ZNF787	12.746284	14.833178	24.501258	6.898735	6.254657	7.590442
97	ENSSSCG00000003379	UP	KLHL21	12.560651	11.881743	11.887489	2.737849	3.017242	3.265576
98	ENSSSCG00000003407	UP	CASZ1	1.986311	3.042568	2.105448	0.141295	0.191552	1.472187
99	ENSSSCG00000003465	UP	FBLIM1	36.11019	39.836593	42.533393	21.941635	16.209719	19.64831
100	ENSSSCG00000003471	UP	EPHA2	9.548719	10.188737	5.363902	4.064226	2.494609	2.012625
101	ENSSSCG00000003503	UP	VWA5B1	0.383917	0.620284	0.967237	0.047513	0.061397	0.352215
102	ENSSSCG00000003509	UP	SH2D5	1.16628	1.725251	0.88135	0.457639	0.61184	0.708841
103	ENSSSCG00000003521	UP	-	7.713065	10.325625	1.969513	0.524664	0.617914	2.977625
104	ENSSSCG00000003557	UP	LIN28A	162.856263	285.21785	107.724686	32.762164	47.562902	40.13794
105	ENSSSCG00000003576	UP	GPR3	1.10977	1.062125	0.999155	0.627952	0.166731	0.114784
106	ENSSSCG00000003600	UP	TINAGL1	0.28283	0.577682	0.195113	0.134696	0	0.027254
107	ENSSSCG00000003644	UP	FHL3	55.664423	42.250113	74.41553	15.89909	17.002865	30.022918
108	ENSSSCG00000003684	DOWN	MTCL1	3.986052	2.053641	8.140999	15.101591	11.607799	10.86724
109	ENSSSCG00000003702	UP	GATA6	18.833187	12.486024	15.674051	8.975947	6.65101	6.321523
110	ENSSSCG00000003726	UP	DSC1	0.316186	0.301089	0.324982	0	0.135804	0.133675
111	ENSSSCG00000003748	DOWN	CELF4	1.633824	0.657191	1.553048	9.243369	4.203272	2.257844
112	ENSSSCG00000003761	DOWN	ADGRL2	11.87578	6.45848	9.47735	22.855002	28.847129	16.731626
113	ENSSSCG00000003763	DOWN	IFI44	0.172044	0.035892	0	0.577456	0.191624	0.36415
114	ENSSSCG00000003781	DOWN	-	0.064448	0.059817	0.478684	2.377664	0.486541	1.305841
115	ENSSSCG00000003783	DOWN	FPGT	0.870698	0.851037	1.327484	2.202012	3.131964	3.7471
116	ENSSSCG00000003821	UP	KANK4	0.505158	0.635543	0.331293	0.148075	0.163111	0.120929
117	ENSSSCG00000003833	DOWN	DAB1	0.026726	0.277212	0.20653	4.508063	0.479844	2.124418
118	ENSSSCG00000003868	UP	-	10.837085	8.982516	9.846818	3.672272	5.495034	3.329029
119	ENSSSCG00000003929	UP	BEST4	0.381919	0.393507	0.174527	0.131768	0.215565	0.184199
120	ENSSSCG00000004112	UP	SAMD5	3.210017	6.499032	10.930184	0.532333	0.830213	2.013135
121	ENSSSCG00000004155	UP	OLIG3	2.515096	2.010018	3.332119	0.858147	0.866776	0.883774
122	ENSSSCG00000004167	DOWN	MYB	1.96162	1.471373	2.078614	6.558731	3.452789	3.223534
123	ENSSSCG00000004192	UP	CCN2	56.593179	93.94556	67.766163	21.167742	9.552104	26.278286
124	ENSSSCG00000004215	DOWN	KIAA0408	1.413881	1.594723	1.714292	3.176308	3.93377	4.016761
125	ENSSSCG00000004223	UP	HEY2	1.797937	2.19585	2.190519	0.365389	0.933773	0.73282
126	ENSSSCG00000004232	DOWN	CLVS2	0.862772	0.558795	0.824107	1.36064	1.775407	1.064865
127	ENSSSCG00000004233	UP	SMPDL3A	0	0.415077	0.190893	0.009792	0.052942	0.019193
128	ENSSSCG00000004241	UP	GJA1	15.937457	56.237163	12.130103	2.574821	5.790283	5.443168
129	ENSSSCG00000004336	UP	EPHA7	3.485285	13.774123	4.470591	0.484581	1.193771	1.653038
130	ENSSSCG00000004346	UP	POU3F2	5.286173	5.297549	9.176527	2.029923	2.599289	4.686976
131	ENSSSCG00000004361	DOWN	GRIK2	2.501517	0.288034	0.787994	2.895618	2.521585	2.323308
132	ENSSSCG00000004366	UP	BVES	1.514538	0.909103	1.748044	0.066372	0.218557	0.054167
133	ENSSSCG00000004369	UP	PRDM1	0.510823	2.129871	0.492198	0.140469	0.154904	0.118276
134	ENSSSCG00000004384	DOWN	NR2E1	1.422982	1.20011	1.923228	5.836004	5.231808	2.225064
135	ENSSSCG00000004408	UP	SMPD2	8.254701	9.936164	10.538738	7.042716	7.256955	8.302995
136	ENSSSCG00000004452	UP	PRSS35	1.740849	5.543466	1.738043	1.406315	0.844347	0.903188
137	ENSSSCG00000004463	DOWN	-	0.239679	0.24013	0.306658	0.273976	1.365624	0.432795
138	ENSSSCG00000004475	UP	-	5.150771	10.123465	2.584337	0.086647	0.099893	0.207677
139	ENSSSCG00000004484	UP	COL12A1	1.342664	1.660934	0.547277	0.40976	0.267231	0.574793
140	ENSSSCG00000004509	UP	LIPG	22.213019	15.910593	17.100797	10.596037	7.626236	9.125249
141	ENSSSCG00000004570	UP	TPM1	86.330037	85.797206	62.079443	19.353379	32.437346	26.87975
142	ENSSSCG00000004632	UP	GLDN	0.154323	0.350344	0.209796	0.056433	0.055092	0.104217
143	ENSSSCG00000004644	UP	HDC	1.574255	3.256782	1.217716	0.481398	0.344688	0.266381
144	ENSSSCG00000004648	DOWN	FAM227B	0.142614	0.064996	0.154416	0.838478	0.468626	0.378451
145	ENSSSCG00000004668	DOWN	SLC30A4	0.273336	0.21448	0.434603	1.111168	0.787126	0.577451
146	ENSSSCG00000004687	DOWN	B2M	1.834927	1.835152	3.418112	9.387736	7.898328	4.526467
147	ENSSSCG00000004729	DOWN	-	0.517114	0.620971	0.67234	1.602466	0.733891	1.316903
148	ENSSSCG00000004771	UP	CHST14	11.362806	11.533771	14.305951	5.334545	5.699914	6.558994
149	ENSSSCG00000004789	UP	THBS1	50.918074	93.055354	47.853129	4.567229	4.037797	3.392025
150	ENSSSCG00000004803	UP	ACTC1	44.908443	46.58158	48.70835	8.606244	6.478343	10.001938
151	ENSSSCG00000004822	UP	ALDH1A3	0.862422	0.655569	0.900545	0.328821	0.262923	0.259304
152	ENSSSCG00000004823	UP	LRRK1	2.423584	1.943092	2.443227	0.621371	0.690396	0.35077
153	ENSSSCG00000004834	DOWN	NDN	0	0	0	21.725928	0.112748	23.86998
154	ENSSSCG00000004886	DOWN	CDH7	0.589154	0.721923	1.106232	4.950417	3.730031	2.532997
155	ENSSSCG00000004898	UP	TNFRSF11A	0.269105	0.287691	0.206006	0.030819	0.051544	0.053614
156	ENSSSCG00000004961	DOWN	ITGA11	0.08937	0.210095	0.150468	0.691113	0.056456	0.82426
157	ENSSSCG00000004962	DOWN	CORO2B	2.195428	1.724172	3.977421	7.394984	4.399386	4.839845
158	ENSSSCG00000005036	DOWN	GPR137C	0.186695	0.186116	0.294474	1.342036	0.857974	1.064916
159	ENSSSCG00000005130	DOWN	ELAVL2	7.173686	11.91394	14.894644	25.123726	44.849947	17.397735
160	ENSSSCG00000005193	DOWN	TYRP1	0.047873	0.177921	0.131756	0.199925	0.281018	0.74897
161	ENSSSCG00000005212	DOWN	PLGRKT	0.42627	1.837178	3.266394	5.951958	1.19398	9.236498
162	ENSSSCG00000005224	UP	GLIS3	2.058568	6.408141	4.303628	0.754435	1.205454	1.895988
163	ENSSSCG00000005235	UP	KANK1	7.719362	6.62917	3.868518	3.181523	3.287809	1.977336
164	ENSSSCG00000005277	UP	GCNT1	0.619714	0.722384	0.657063	0.175912	0.35729	0.194033
165	ENSSSCG00000005316	UP	TPM2	3.220028	3.921835	1.93567	1.156468	1.152825	1.291866
166	ENSSSCG00000005385	UP	NR4A3	12.422814	12.158437	13.662301	4.414694	2.646699	4.574118
167	ENSSSCG00000005475	DOWN	-	1.451414	0.898165	1.242658	4.650731	2.70917	1.778834
168	ENSSSCG00000005486	UP	KIF12	0.854853	0.893643	0.721401	0.203781	0.595775	0.131778
169	ENSSSCG00000005494	UP	TNC	33.126157	49.373884	19.621576	2.540573	3.027929	7.963838
170	ENSSSCG00000005533	DOWN	PTGS1	0.06078	0.052513	0.043944	0.218177	0.115366	0.199433
171	ENSSSCG00000005593	UP	OLFML2A	0.677583	0.455831	0.432064	0.145782	0.374736	0.187804
172	ENSSSCG00000005608	UP	ANGPTL2	1.774632	1.059181	0.552543	0.156886	0.189634	0.122845
173	ENSSSCG00000005641	DOWN	DNM1	0.464728	0.633114	0.853574	2.257487	1.067714	1.380679
174	ENSSSCG00000005673	UP	IER5L	10.728504	14.569333	16.206525	5.543398	4.692155	8.172201
175	ENSSSCG00000005680	UP	PRRX2	17.609649	19.565852	13.077976	4.323413	4.127346	9.813618
176	ENSSSCG00000005742	UP	DBH	8.069015	11.177325	4.182128	0.185859	0.257111	2.822948
177	ENSSSCG00000005946	UP	CCN4	1.740334	0.84266	0.781082	0.456064	0.172071	0.595317
178	ENSSSCG00000005992	UP	SHAS2	0.34404	0.827752	0.499666	0.121885	0.316637	0.112858
179	ENSSSCG00000006003	DOWN	MAL2	0.267989	0.365485	0.499179	1.333021	0.507439	0.775709
180	ENSSSCG00000006023	DOWN	SYBU	1.472488	0.891735	3.423533	5.547931	6.039608	2.991732
181	ENSSSCG00000006031	DOWN	TMEM74	0.416221	0.451394	1.304713	3.196451	4.458945	2.25759
182	ENSSSCG00000006034	DOWN	RSPO2	1.353183	6.947563	4.255291	16.758325	4.679612	13.037784
183	ENSSSCG00000006051	UP	CTHRC1	5.886056	6.700124	3.454117	2.693806	1.197721	2.062213
184	ENSSSCG00000006073	UP	OSR2	0.493664	0.330685	0.520333	0.062295	0.20542	0
185	ENSSSCG00000006082	DOWN	MATN2	13.271099	8.460288	20.088607	31.271614	24.944368	23.746577
186	ENSSSCG00000006105	UP	GEM	9.932238	11.767161	12.688605	6.70658	4.225573	2.471848
187	ENSSSCG00000006159	UP	HEY1	1.832595	3.197167	2.114909	0.297645	0.333015	0.168665
188	ENSSSCG00000006213	DOWN	-	0.54674	0.225751	0.578331	1.345869	1.169682	0.417548
189	ENSSSCG00000006230	DOWN	CLVS1	1.409507	1.024628	2.761708	4.257239	4.612766	3.815073
190	ENSSSCG00000006235	DOWN	TOX	0.92241	1.037524	2.835817	17.117783	10.209402	6.078344
191	ENSSSCG00000006266	DOWN	ST18	0.492579	0.289512	0.73388	1.263905	1.940644	1.250208
192	ENSSSCG00000006321	DOWN	FAM78B	0.486372	0.20571	0.483954	1.814357	1.034149	0.681706
193	ENSSSCG00000006335	DOWN	RGS4	0.10697	0.130067	0.122384	1.339156	1.291253	0.553067
194	ENSSSCG00000006472	UP	CRABP2	2.549679	8.708307	2.505796	2.214662	1.91093	2.27531
195	ENSSSCG00000006488	DOWN	GLMP	4.729849	4.552641	5.204217	5.564814	6.283716	6.442438
196	ENSSSCG00000006497	UP	MEX3A	20.778493	24.575662	20.645274	8.305513	10.199509	12.677257
197	ENSSSCG00000006569	UP	SLC27A3	1.736755	1.728587	1.39438	0.048588	0.037419	0.641286
198	ENSSSCG00000006620	UP	TUFT1	5.212353	6.268626	5.339553	0.906195	1.21684	1.246608
199	ENSSSCG00000006624	DOWN	SELENBP1	20.243456	23.579734	39.320074	104.165544	58.89751	52.883166
200	ENSSSCG00000006729	UP	TENT5C	1.448183	2.072041	1.641739	0.535985	0.425987	0.586721
201	ENSSSCG00000006737	UP	IGSF3	10.608074	13.570743	22.344591	8.936819	3.700488	9.238974
202	ENSSSCG00000006793	DOWN	-	0.28972	0.095886	0.208061	1.289991	0.600435	0.443535
203	ENSSSCG00000006811	DOWN	SLC6A17	0.254525	0.26511	0.484986	1.188733	0.404171	0.817654
204	ENSSSCG00000006812	DOWN	ALX3	0.172703	0.045353	0.059365	1.211028	0	0.785872
205	ENSSSCG00000006840	DOWN	WDR47	0.759355	0.859545	1.101029	2.180119	2.595991	1.828293
206	ENSSSCG00000006874	DOWN	PALMD	6.286877	5.831792	9.707631	23.382295	12.445528	17.996212
207	ENSSSCG00000006940	UP	CCN1	53.569035	68.593881	45.883071	15.848157	4.163535	2.544059
208	ENSSSCG00000006950	DOWN	WDR63	1.557311	0.743577	0.870653	1.99398	1.099284	3.786378
209	ENSSSCG00000006972	DOWN	C8orf48	0.428216	0.582887	0.512981	0.87039	1.422402	1.131901
210	ENSSSCG00000007056	UP	PLCB1	4.530422	9.092405	6.989543	2.893534	3.338026	4.522532
211	ENSSSCG00000007062	DOWN	LAMP5	0.079467	0	0.21992	1.034083	1.303367	0.435845
212	ENSSSCG00000007073	UP	ISM1	1.095031	4.874694	2.440595	0.275198	0.458188	1.406748
213	ENSSSCG00000007079	DOWN	FLRT3	3.583421	5.046589	10.402287	23.276705	30.972963	17.162103
214	ENSSSCG00000007084	UP	BFSP1	1.513557	1.330935	0.797976	0.726754	0.391782	0.285088
215	ENSSSCG00000007106	UP	INSM1	11.882461	11.021065	27.279278	6.675879	7.740401	5.735644
216	ENSSSCG00000007115	UP	THBD	2.625075	3.040994	1.666683	0.55706	0.358836	0.264714
217	ENSSSCG00000007130	UP	SYNDIG1	4.335121	9.818585	5.51834	0.553456	0.293328	3.447849
218	ENSSSCG00000007145	UP	ADAM33	0.297689	0.240818	0.203863	0.115589	0.019757	0.064909
219	ENSSSCG00000007199	DOWN	SLC52A3	0.024286	0.008275	0.034668	0.156194	0.134234	0.019026
220	ENSSSCG00000007200	DOWN	FAM110A	1.72609	1.353893	2.791901	6.987078	3.900517	4.522007
221	ENSSSCG00000007211	UP	ZCCHC3	31.422827	31.490066	53.919098	13.078791	17.75248	21.302336
222	ENSSSCG00000007240	UP	HCK	0.732835	0.242166	0.011169	0	0	0.019335
223	ENSSSCG00000007312	UP	SCAND1	65.700372	61.571276	60.594183	30.700406	34.73317	42.646025
224	ENSSSCG00000007369	UP	-	1.055155	0.907008	0.294257	0.141802	0.249547	0.048779
225	ENSSSCG00000007451	UP	SLC2A10	0.926982	0.547811	0.572294	0.067895	0.14381	0
226	ENSSSCG00000007492	UP	FAM210B	2.693401	1.726345	6.497569	3.927721	4.228512	2.095528
227	ENSSSCG00000007499	UP	TFAP2C	2.823022	9.410572	2.275712	0.512084	0.734288	0.575411
228	ENSSSCG00000007501	UP	BMP7	0.766029	11.326486	1.48585	0.348324	0.087235	0.81951
229	ENSSSCG00000007520	UP	GNAS	417.04217	379.111446	432.360898	346.253233	308.173216	365.284842
230	ENSSSCG00000007527	DOWN	EDN3	0.667802	0.173652	0.663541	1.133407	0.910097	0.893628
231	ENSSSCG00000007541	UP	PDGFA	0.644137	1.737259	0.633081	0.280001	0.484252	0.534358
232	ENSSSCG00000007554	UP	ZFAND2A	6.370491	12.445858	5.680861	2.393213	1.707419	4.533714
233	ENSSSCG00000007559	UP	MAFK	15.428411	16.495008	11.248253	1.645346	1.902783	3.167488
234	ENSSSCG00000007560	UP	TMEM184A	2.28755	1.824137	1.235479	0.46539	0.68569	0.687034
235	ENSSSCG00000007572	UP	LFNG	91.753991	96.423316	77.554678	35.313564	40.932715	53.50347
236	ENSSSCG00000007586	UP	FSCN1	70.576909	87.338594	92.075982	33.8055	36.908462	40.516993
237	ENSSSCG00000007602	UP	BAIAP2L1	0.567153	2.283406	0.498794	0.228723	0.204936	0.241627
238	ENSSSCG00000007603	UP	NPTX2	5.04928	5.470258	9.401767	1.449845	2.441401	1.96686
239	ENSSSCG00000007678	UP	COL26A1	10.437153	8.412015	3.99366	1.406531	1.455865	2.735464
240	ENSSSCG00000007708	UP	BCL7B	12.060919	11.867107	13.617233	9.022458	11.680068	10.109317
241	ENSSSCG00000007718	UP	CLDN4	0.814688	3.60373	0.372158	0.032913	0	0.225031
242	ENSSSCG00000007817	UP	IL4R	1.816915	4.962576	2.232766	1.273294	1.26569	1.507026
243	ENSSSCG00000007854	UP	DCUN1D3	5.891485	7.637574	6.948566	3.179493	3.303934	3.392758
244	ENSSSCG00000007917	DOWN	RBFOX1	0.046242	0.018089	0.063438	0.134538	0.303148	0.161576
245	ENSSSCG00000007968	UP	RHBDF1	5.446401	7.235591	4.967882	3.615881	2.729495	3.54228
246	ENSSSCG00000008030	UP	TSR3	9.723059	9.81596	14.80258	6.749167	8.649149	11.046928
247	ENSSSCG00000008047	UP	E4F1	4.593821	5.576633	4.864003	1.627038	1.706172	5.418103
248	ENSSSCG00000008072	DOWN	ASPN	0	0	0	0.100685	0.21727	0.010822
249	ENSSSCG00000008103	UP	MERTK	0.353468	0.621653	0.325992	0.128706	0.141514	0.119656
250	ENSSSCG00000008141	UP	ST6GAL2	3.453682	2.855298	3.664525	0.378321	2.434151	1.516918
251	ENSSSCG00000008147	UP	FHL2	12.481289	7.196202	9.200495	2.084303	4.784984	2.494877
252	ENSSSCG00000008221	UP	KDM3A	20.366445	20.197389	26.595453	10.640824	14.994465	11.703024
253	ENSSSCG00000008230	UP	ATOH8	2.433809	2.464565	2.54711	0.368572	0.667525	1.630115
254	ENSSSCG00000008259	DOWN	LRRTM4	0.318118	0.057198	0.210835	0.666705	0.688193	0.764509
255	ENSSSCG00000008312	UP	DYSF	0.046374	0.241905	0.076672	0	0.02279	0.024328
256	ENSSSCG00000008318	UP	VAX2	0.388933	0.448876	0.605665	0.134784	0.197538	0
257	ENSSSCG00000008326	UP	TGFA	0.519337	0.556221	0.411617	0.028082	0.047086	0.077224
258	ENSSSCG00000008413	DOWN	GPR75	0.15634	0.242694	0.189093	0.624709	0.437589	0.374042
259	ENSSSCG00000008419	DOWN	NRXN1	0.037222	0.025449	0.049757	0.169743	0.330221	0.058711
260	ENSSSCG00000008465	DOWN	KCNG3	1.242366	0.697313	1.745485	2.599173	2.262791	2.73538
261	ENSSSCG00000008468	UP	PKDCC	14.991804	44.945992	10.618083	1.653578	2.828514	2.673563
262	ENSSSCG00000008535	DOWN	CLIP4	0.513555	0.241753	0.492612	1.453205	1.49283	0.524882
263	ENSSSCG00000008564	DOWN	CIB4	0.108055	0	0.020309	1.399997	0.159172	0.037368
264	ENSSSCG00000008603	UP	MATN3	1.70293	1.449135	0.65692	0.197375	0.093322	0.229559
265	ENSSSCG00000008615	UP	VSNL1	0.393748	0.73818	0.227093	0	0.184613	0
266	ENSSSCG00000008634	UP	ATP6V1C2	1.275489	10.478381	3.206181	1.48036	1.106978	2.170774
267	ENSSSCG00000008649	UP	SOX11	61.686056	65.835338	65.018168	23.902529	23.306897	34.674144
268	ENSSSCG00000008712	DOWN	PPP2R2C	0.318123	0.203612	0.773822	18.980702	10.710933	5.16272
269	ENSSSCG00000008749	UP	SLIT2	1.274196	4.753621	2.218544	0.545718	0.84457	2.125199
270	ENSSSCG00000008765	UP	-	15.570583	23.25026	12.566881	4.585824	4.669311	8.137693
271	ENSSSCG00000008771	UP	C4orf19	2.734253	3.971675	1.594829	0.600554	1.725442	1.274759
272	ENSSSCG00000008796	UP	RBM47	7.61083	13.360367	2.74831	1.350649	2.165001	3.75487
273	ENSSSCG00000008875	DOWN	RXFP1	0.269164	0.101859	0.195846	1.169512	0.444841	0.751419
274	ENSSSCG00000008898	UP	-	10.643953	9.130529	5.157015	3.722018	1.959856	2.863562
275	ENSSSCG00000009018	UP	SH3D19	0.646238	0.514403	0.509117	0.335073	0.142716	0.265894
276	ENSSSCG00000009022	DOWN	MAB21L2	0.664182	0.418526	3.979816	53.018367	25.834981	39.552995
277	ENSSSCG00000009031	UP	EDNRA	0.241022	0.250158	0.114194	0.013386	0	0.032796
278	ENSSSCG00000009050	UP	INPP4B	0.601989	0.866393	0.671352	0.38854	0.255434	0.361672
279	ENSSSCG00000009100	DOWN	TNIP3	0.399585	0.093135	0.240347	2.284093	6.794858	4.427979
280	ENSSSCG00000009152	UP	SGMS2	2.011739	2.843768	2.76012	0.237551	0.287994	0.197973
281	ENSSSCG00000009162	DOWN	-	0.507224	0.429024	0.307473	1.071874	0.319174	0.69426
282	ENSSSCG00000009222	DOWN	SPARCL1	0.085353	0.082888	0.055634	0.46553	0.642676	0.737027
283	ENSSSCG00000009229	UP	ARHGAP24	5.044939	4.126815	2.452076	2.245602	1.118481	1.751201
284	ENSSSCG00000009283	UP	TNFRSF19	5.766617	6.530508	5.769685	1.147459	3.669378	2.366045
285	ENSSSCG00000009338	DOWN	-	0.445324	0.416683	0.734185	2.295362	1.270751	0.585481
286	ENSSSCG00000009357	DOWN	SMAD9	0.89182	0.720767	0.862066	3.351184	1.997044	1.74722
287	ENSSSCG00000009412	DOWN	LCP1	0.663269	0.593235	1.059506	3.593522	0.728694	3.251689
288	ENSSSCG00000009446	UP	PCDH17	1.309571	1.377728	1.290625	0.310055	0.457252	0.448808
289	ENSSSCG00000009526	DOWN	ITGBL1	0.037664	0.044958	0.116071	0.270977	0.116534	0.228666
290	ENSSSCG00000009527	DOWN	FGF14	5.555516	4.014709	8.963612	25.337492	11.119044	21.425513
291	ENSSSCG00000009535	UP	EFNB2	11.190157	21.901133	9.055188	1.677917	5.628224	6.226275
292	ENSSSCG00000009580	UP	S1PR3	24.957504	14.597544	16.137047	7.184768	6.298467	3.994008
293	ENSSSCG00000009627	DOWN	-	0.049767	0.027969	0.0381	0.430145	0.58642	1.0738
294	ENSSSCG00000009630	UP	EGR3	10.126529	23.873589	15.067606	1.164808	0.162536	0.096608
295	ENSSSCG00000009659	DOWN	PNMA2	6.37534	4.246088	6.03257	11.395437	8.854858	13.67894
296	ENSSSCG00000009662	DOWN	STMN4	1.158576	0.284002	1.139631	6.33184	5.570196	3.310647
297	ENSSSCG00000009691	UP	C8orf74	0.508561	0.660771	0.199356	0	0	0.095298
298	ENSSSCG00000009709	DOWN	MFAP3L	0.017522	0.023933	0.200428	0.276581	0.200534	0.128979
299	ENSSSCG00000009753	UP	TMEM132C	10.831544	14.767639	13.278694	1.031107	2.720517	3.644062
300	ENSSSCG00000009754	UP	TMEM132B	0.042405	0.236071	0.056695	0	0.01023	0
301	ENSSSCG00000009817	UP	P2RX7	2.47898	3.77889	3.046475	1.180774	1.297317	1.458131
302	ENSSSCG00000009824	DOWN	RAD9B	0.453186	0.237621	0.281444	1.398996	1.010462	0.479752
303	ENSSSCG00000009856	UP	NOS1	1.563619	3.170973	3.633645	0.345124	0.515079	0.721241
304	ENSSSCG00000009869	DOWN	LHX5	2.553123	1.095827	1.669318	2.24602	7.963692	1.829724
305	ENSSSCG00000009873	UP	DTX1	0.349445	0.248988	0.39309	0.073296	0.047063	0.015688
306	ENSSSCG00000009896	DOWN	BICDL1	0.248958	0.202912	0.310399	0.426786	0.475144	0.713698
307	ENSSSCG00000009935	DOWN	MYO1H	0.024806	0	0.02828	0.382355	0.1536	0.039127
308	ENSSSCG00000009936	DOWN	-	0.734175	0.470084	0.585782	2.400584	1.179007	0.733809
309	ENSSSCG00000010036	DOWN	SLC5A1	0.133987	0.035876	0.055445	0.301081	0.234504	0.190844
310	ENSSSCG00000010054	UP	ADORA2A	0.29993	0.324462	0.143633	0.028824	0.047524	0.098865
311	ENSSSCG00000010109	UP	SCARF2	7.56792	5.64972	8.316762	2.878007	4.064721	2.637878
312	ENSSSCG00000010162	UP	SLC35F3	0.291779	0.348999	0.370702	0	0	0.103609
313	ENSSSCG00000010190	UP	ACTA1	1.394492	0.106854	0.114225	0.01496	0	0
314	ENSSSCG00000010272	DOWN	ADAMTS14	0.288039	0.449381	0.775019	1.354452	0.77112	0.818054
315	ENSSSCG00000010312	UP	PLAU	0.545723	2.937986	0.715026	0.123363	0.062515	0.074397
316	ENSSSCG00000010313	UP	VCL	67.908361	73.231666	52.965915	18.845768	23.798209	22.405109
317	ENSSSCG00000010325	UP	KCNMA1	0.414305	0.326848	0.635784	0.166555	0.275938	0.1977
318	ENSSSCG00000010376	UP	GDF10	0.140674	0.219896	0.076562	0.018076	0.018875	0.035429
319	ENSSSCG00000010447	UP	ACTA2	17.518786	12.232949	11.431021	1.733712	1.250204	1.17468
320	ENSSSCG00000010449	UP	CH25H	18.196518	34.820006	28.482107	1.809001	1.816001	4.449482
321	ENSSSCG00000010474	UP	CYP26C1	0.983957	0.63154	1.527693	0.224777	0.094716	0.528452
322	ENSSSCG00000010479	UP	RBP4	0.942217	0.620723	0.519052	0.199803	0.147002	0.183487
323	ENSSSCG00000010481	DOWN	LGI1	0.010549	0	0	0.157002	0.402136	0.08661
324	ENSSSCG00000010493	UP	PDLIM1	52.807866	63.359561	46.596685	11.097634	11.228564	12.592796
325	ENSSSCG00000010527	UP	MARVELD1	8.778132	7.575979	14.777099	4.007334	2.153274	4.8833
326	ENSSSCG00000010532	UP	LOXL4	0.092318	0.441473	0.089306	0.045743	0.018855	0.089656
327	ENSSSCG00000010536	DOWN	CNNM1	0.012915	0.01766	0.007399	0.078723	0.022849	0.184975
328	ENSSSCG00000010556	DOWN	PAX2	0	0	0	0.187197	0.777409	0
329	ENSSSCG00000010584	UP	MFSD13A	2.632136	2.983706	3.147668	1.030276	1.522519	1.012062
330	ENSSSCG00000010595	DOWN	INA	4.820988	3.148184	7.513865	15.523172	15.492183	10.564818
331	ENSSSCG00000010613	UP	ITPRIP	12.699112	13.799676	16.250704	4.372075	5.252909	5.689291
332	ENSSSCG00000010653	DOWN	TRUB1	1.26575	1.111484	1.45355	3.202367	1.44445	2.324829
333	ENSSSCG00000010727	DOWN	GPR26	0.043408	0.029703	0	0.320488	0.096075	0.256516
334	ENSSSCG00000010733	UP	NKX1-2	1.246672	1.263991	1.667606	0.373245	0.70787	0.401312
335	ENSSSCG00000010755	UP	PTPRE	0.929886	2.539438	1.220654	0.637272	0.614449	0.669889
336	ENSSSCG00000010757	DOWN	EBF3	0.636858	1.449948	2.475821	4.570988	2.076081	2.71602
337	ENSSSCG00000010761	UP	STK32C	2.236868	3.213814	2.282415	0.766577	1.001835	0.96546
338	ENSSSCG00000010762	DOWN	DPYSL4	0.145684	0.118225	0.538997	2.187068	4.420597	0.745281
339	ENSSSCG00000010882	DOWN	CNST	1.193899	1.171829	1.070839	2.393827	1.282755	3.357563
340	ENSSSCG00000010884	DOWN	-	0	0	0	0.391946	0	0.360249
341	ENSSSCG00000010971	DOWN	ARID3C	0.405149	0.686671	0.419277	2.102197	0.365717	0.683607
342	ENSSSCG00000011090	DOWN	NEBL	3.244449	3.523136	3.998365	9.631021	4.239995	7.960238
343	ENSSSCG00000011110	UP	CCDC3	5.465089	10.256346	5.248092	2.030303	3.10112	2.919899
344	ENSSSCG00000011133	UP	PFKFB3	6.529931	8.977789	7.596933	2.252634	1.561259	2.47472
345	ENSSSCG00000011217	DOWN	NEK10	0.443159	0.470785	0.470578	1.739845	0.974172	0.704981
346	ENSSSCG00000011245	UP	ITGA9	2.441594	2.250726	1.254812	0.353699	1.274181	0.649215
347	ENSSSCG00000011264	UP	CSRNP1	4.24021	7.477988	1.910576	1.871436	0.71464	1.06855
348	ENSSSCG00000011398	UP	SEMA3F	1.622549	3.38871	1.383963	1.053502	0.665713	0.923678
349	ENSSSCG00000011444	UP	NT5DC2	63.835701	63.255742	72.630942	67.31413	52.625753	54.63607
350	ENSSSCG00000011489	DOWN	-	0.107627	0.009131	0.171303	0.974285	0.5591	0.5137
351	ENSSSCG00000011577	DOWN	SLC6A1	0.723435	0.402109	1.556293	4.698513	2.86865	1.255275
352	ENSSSCG00000011599	DOWN	GRIP2	11.602429	7.596174	12.02714	20.138011	23.137773	19.35538
353	ENSSSCG00000011609	UP	FBLN2	5.198146	6.778476	7.226855	3.303836	2.652557	2.858659
354	ENSSSCG00000011610	UP	NUP210	28.915283	27.003325	32.069871	11.744352	11.710883	16.362954
355	ENSSSCG00000011618	UP	GATA2	5.090001	13.167575	7.414136	3.955972	2.173524	1.97034
356	ENSSSCG00000011641	UP	SLCO2A1	5.193821	7.37416	5.131883	0.682708	1.751121	0.86473
357	ENSSSCG00000011643	UP	AMOTL2	41.96709	62.221238	41.676419	35.962074	13.610152	16.00261
358	ENSSSCG00000011700	DOWN	CP	0	0	0.022924	0.141329	0.151034	0.097378
359	ENSSSCG00000011723	UP	-	0.631532	1.007307	0.299661	0.06764	0.148081	0.115411
360	ENSSSCG00000011727	UP	PTX3	49.235198	75.087538	47.945876	17.206944	26.040745	20.762382
361	ENSSSCG00000011743	DOWN	MECOM	0.775254	0.733724	2.383569	6.719636	10.065637	4.056845
362	ENSSSCG00000011744	DOWN	-	0.239781	0	1.011881	1.872814	2.981805	1.013075
363	ENSSSCG00000011747	UP	CLDN11	0.173349	0.315531	0.674035	0.027892	0.122428	0
364	ENSSSCG00000011793	DOWN	LIPH	0.052542	0.086973	0.025291	0.556059	0.068861	0.190835
365	ENSSSCG00000011810	UP	BCL6	0.767945	0.924112	1.2859	0.45243	0.380872	0.491827
366	ENSSSCG00000011813	UP	P3H2	0.741689	1.778936	0.522166	0.193504	0.514353	0.252704
367	ENSSSCG00000011819	UP	MB21D2	5.703519	4.864294	3.21348	1.47732	2.362415	2.290099
368	ENSSSCG00000011828	UP	FAM43A	29.914478	24.546107	25.533903	8.744599	10.766701	13.823281
369	ENSSSCG00000011874	DOWN	PARP14	0.011825	0.016008	0.071109	0.14582	0.165545	0.107247
370	ENSSSCG00000011881	DOWN	IQCB1	1.949483	1.656976	1.623815	5.441737	3.311818	2.174692
371	ENSSSCG00000011904	UP	UPK1B	1.201115	2.405141	0.863348	0.353462	0.080376	0.677056
372	ENSSSCG00000011928	UP	CCDC80	46.669287	44.53485	48.563589	13.055788	15.765473	30.20756
373	ENSSSCG00000011946	UP	ALCAM	0.398518	0.71133	0.28304	0.231904	0.146531	0.24117
374	ENSSSCG00000011959	DOWN	ABI3BP	0.084353	0.086321	0.358597	5.418208	0.206612	0.900738
375	ENSSSCG00000011964	DOWN	LNP1	0.097393	0	0.056169	0.701925	0.11487	0.36915
376	ENSSSCG00000011972	UP	FILIP1L	2.498184	3.258446	4.307019	0.244414	0.422405	0.296691
377	ENSSSCG00000012020	DOWN	NCAM2	0.117389	0	0.158623	0.595031	1.390891	0.348261
378	ENSSSCG00000012026	UP	ADAMTS1	1.3369	2.717698	1.155156	1.42281	0.385749	0.630026
379	ENSSSCG00000012030	UP	CLDN8	0.467175	4.537403	0.984197	0.585547	0	0.572146
380	ENSSSCG00000012035	DOWN	SYNJ1	1.10608	0.973697	1.121023	3.062878	1.688147	1.986783
381	ENSSSCG00000012083	UP	RIPK4	3.501687	1.955181	1.450023	0.459772	0.451017	0.44031
382	ENSSSCG00000012112	UP	ARHGAP6	0.159329	0.63001	0.845782	0.016544	0.297485	0.056744
383	ENSSSCG00000012138	DOWN	ACE2	0.160531	0.164108	0.09141	0.563192	0.25789	0.289426
384	ENSSSCG00000012150	DOWN	REPS2	0.531592	0.479173	0.578149	1.396961	1.355883	1.707131
385	ENSSSCG00000012156	DOWN	CDKL5	5.658235	4.531818	6.638031	11.330504	5.333844	16.041268
386	ENSSSCG00000012199	UP	NR0B1	0.189725	0.701993	0.191727	0	0	0.09502
387	ENSSSCG00000012236	DOWN	OTC	0.023732	0	0.027193	0.229124	0.041987	0.252366
388	ENSSSCG00000012257	UP	MAOA	22.909665	19.453615	10.819263	5.148353	11.835851	4.137001
389	ENSSSCG00000012265	UP	CHST7	1.017553	0.570065	0.967027	0.244784	0.516808	0.272029
390	ENSSSCG00000012430	DOWN	-	0.195337	0.355268	0.206526	0.501607	0.548971	1.135203
391	ENSSSCG00000012492	DOWN	DRP2	5.265299	3.098287	4.977067	22.021499	8.340939	11.546094
392	ENSSSCG00000012514	UP	BEX5	1.646443	0.541854	0.427785	0.070919	0.310772	0
393	ENSSSCG00000012524	UP	-	2.23075	2.149297	1.056117	0	0.411841	0.472748
394	ENSSSCG00000012532	DOWN	TCEAL1	1.5585	1.207408	1.39961	3.140846	2.224586	3.125787
395	ENSSSCG00000012571	UP	-	2.07271	3.252093	1.057874	0.972665	1.014611	0.891937
396	ENSSSCG00000012576	DOWN	CHRDL1	3.161144	2.546157	3.403486	10.764186	4.684049	5.083234
397	ENSSSCG00000012585	DOWN	DCX	4.574996	4.036896	8.571118	15.958904	18.611859	15.797941
398	ENSSSCG00000012638	UP	GRIA3	0.538324	0.657499	0.31869	0.124162	0.19743	0.331753
399	ENSSSCG00000012644	DOWN	TENM1	1.003394	0.791227	1.458437	3.475151	1.964296	4.506361
400	ENSSSCG00000012680	DOWN	GPC3	0.998454	1.310721	1.396801	2.904515	2.577738	1.870071
401	ENSSSCG00000012759	UP	ZNF185	3.350717	4.85772	1.492864	0.570254	1.32791	0.499613
402	ENSSSCG00000012768	UP	ZFP92	1.41037	1.067693	0.270953	0.625633	0.176431	0.543923
403	ENSSSCG00000012773	DOWN	PNCK	0.531626	0.498846	1.936141	6.963247	2.02666	2.248213
404	ENSSSCG00000012838	UP	TSPAN4	5.415761	3.955138	6.130248	1.915341	3.38872	2.09033
405	ENSSSCG00000012870	UP	FGF4	0	1.440744	0.068839	0	0.101552	0
406	ENSSSCG00000012871	UP	FGF19	94.680028	113.471701	60.080934	11.903727	7.457582	13.610694
407	ENSSSCG00000012942	UP	NPAS4	0.491605	0.501235	0.302975	0.013709	0	0.05374
408	ENSSSCG00000012950	UP	RIN1	1.339248	1.233932	0.697225	0.579394	0.487323	0.664042
409	ENSSSCG00000012959	DOWN	CATSPER1	0.123764	0.236971	0.114288	0.72186	0.295714	0.534454
410	ENSSSCG00000013001	UP	MRPL49	10.418162	3.622947	3.830823	5.975097	7.122675	3.638431
411	ENSSSCG00000013024	DOWN	-	0.11456	0.048857	0.245907	1.014929	0.098284	0.391194
412	ENSSSCG00000013073	UP	FADS3	5.211093	8.282625	6.931121	2.841816	1.558616	3.777164
413	ENSSSCG00000013088	UP	LRRC10B	6.124462	8.00859	6.849544	0.486745	0.32692	0.266607
414	ENSSSCG00000013226	UP	PTPMT1	19.431237	12.58193	15.402504	12.315473	6.30074	11.298808
415	ENSSSCG00000013273	DOWN	CHST1	1.095058	1.47722	1.704779	1.620364	1.889842	2.968407
416	ENSSSCG00000013283	DOWN	ACCSL	1.625982	1.292254	1.251153	1.184182	1.66685	1.360742
417	ENSSSCG00000013286	DOWN	LRRC4C	0.158444	0.296015	0.251908	0.749593	1.141392	0.322871
418	ENSSSCG00000013320	DOWN	PAX6	0.857769	4.119405	3.838966	14.069269	26.754298	8.96076
419	ENSSSCG00000013327	DOWN	MPPED2	0.124187	0.077226	0.079258	0.790558	0.589106	0.480808
420	ENSSSCG00000013335	DOWN	LGR4	44.648502	28.058072	62.877095	122.052464	137.252606	82.538724
421	ENSSSCG00000013350	DOWN	DBX1	0.166036	0.389211	0.248819	1.745924	3.159369	0.08599
422	ENSSSCG00000013393	DOWN	SPON1	0.263147	0.383121	0.995209	4.941309	10.518037	0.890171
423	ENSSSCG00000013432	UP	MIDN	130.813214	138.716348	137.774564	43.199908	43.532773	54.66087
424	ENSSSCG00000013476	DOWN	CELF5	0.950859	0.229057	1.079836	4.874901	2.356592	1.749513
425	ENSSSCG00000013508	UP	SH3GL1	47.289564	44.015986	41.144673	29.323116	34.541394	41.350929
426	ENSSSCG00000013545	DOWN	TUBB4A	1.544649	1.189378	2.446103	4.764467	3.115003	4.326155
427	ENSSSCG00000013551	DOWN	C3	0	0.018123	0.007593	1.159091	1.083189	1.07136
428	ENSSSCG00000013599	UP	ANGPTL4	2.190569	3.582533	1.346251	0.779364	0.564692	0.945918
429	ENSSSCG00000013614	UP	CNN1	10.865893	14.541033	9.14893	0.872871	0.8775	0.760068
430	ENSSSCG00000013645	UP	ATG4D	5.007913	4.945209	4.180512	2.953779	2.451286	3.253468
431	ENSSSCG00000013658	UP	S1PR2	10.962995	9.257015	7.898338	4.01806	2.994679	5.953729
432	ENSSSCG00000013718	DOWN	-	0.544572	0.533089	0.527627	0.703824	1.310487	1.52398
433	ENSSSCG00000013753	UP	IER2	126.299592	179.741903	127.402145	54.402646	20.436745	16.318941
434	ENSSSCG00000013758	UP	ZSWIM4	3.953606	4.650096	5.943912	2.278765	1.853275	2.678105
435	ENSSSCG00000013833	UP	SLC1A6	5.772991	2.504137	3.901208	0.749889	2.102159	1.495834
436	ENSSSCG00000013888	UP	JAK3	0.065203	0.343414	0.089867	0.013132	0.014434	0.019197
437	ENSSSCG00000013893	DOWN	ARRDC2	1.027293	1.018032	1.244125	3.633753	3.036933	1.133107
438	ENSSSCG00000013901	DOWN	IFI30	1.487617	0.911263	2.4679	7.788481	3.690794	3.159624
439	ENSSSCG00000014031	UP	-	337.374872	331.754432	346.72268	220.018646	237.163586	215.867568
440	ENSSSCG00000014072	UP	ENC1	53.963819	130.53289	99.233404	15.156115	14.920046	25.014302
441	ENSSSCG00000014091	DOWN	F2RL1	0.014412	0	0.065758	0.510769	0.72353	0
442	ENSSSCG00000014119	UP	SERINC5	3.283372	6.658096	3.14233	1.891774	2.069922	2.402304
443	ENSSSCG00000014124	UP	ANKRD34B	0.319329	0.768276	0.441967	0.139938	0.07722	0.223766
444	ENSSSCG00000014169	UP	PCSK1	2.239998	2.187468	0.832295	0.094253	0.091201	0.081565
445	ENSSSCG00000014203	UP	MCC	3.115654	7.282763	2.814366	1.173201	2.171981	1.86542
446	ENSSSCG00000014259	UP	ADAMTS19	4.764973	9.081371	3.861495	1.78449	0.516194	2.831632
447	ENSSSCG00000014287	UP	SHROOM1	3.539367	4.14606	3.865165	1.294154	1.62318	2.703058
448	ENSSSCG00000014316	UP	TGFBI	5.875651	6.679372	7.36088	3.17483	3.266296	2.695915
449	ENSSSCG00000014378	UP	-	2.059562	2.292877	4.330663	2.209386	0.723936	1.855608
450	ENSSSCG00000014385	UP	PCDHGC5	0.952569	1.495578	1.165264	0.466086	0.168772	0.908199
451	ENSSSCG00000014436	UP	ARHGEF37	1.257229	1.522182	1.363366	0.530655	0.389847	0.478741
452	ENSSSCG00000014565	DOWN	-	0.246387	0.342332	0.519049	2.971862	1.099456	0.446879
453	ENSSSCG00000014570	UP	NRIP3	0.402303	0.629945	0.231511	0.147055	0.084006	0.190106
454	ENSSSCG00000014910	UP	-	5.151906	5.579925	3.581847	2.376306	2.238318	1.614847
455	ENSSSCG00000014924	UP	CTSC	0.470623	0.688375	0.196397	0.133126	0.17611	0
456	ENSSSCG00000014958	UP	FUT4	0	0.52363	0.904842	0.02363	0	0
457	ENSSSCG00000014994	DOWN	PDGFD	1.312715	2.191816	2.627654	7.082548	2.946591	4.334435
458	ENSSSCG00000015014	DOWN	ZC3H12C	0.293177	0.195353	0.441355	0.817942	0.958361	0.456279
459	ENSSSCG00000015015	DOWN	ARHGAP20	0.022209	0	0	0.233898	0.13141	0
460	ENSSSCG00000015021	UP	C11orf88	0.620686	1.226119	0.537195	0.280118	0.11379	0.07258
461	ENSSSCG00000015049	DOWN	TMPRSS5	0	0.096344	0.172896	1.131491	0.811833	0.113815
462	ENSSSCG00000015073	UP	TAGLN	456.692367	453.443369	298.755328	15.165783	26.617455	21.039769
463	ENSSSCG00000015082	UP	DSCAML1	0.449163	0.646925	0.359934	0.14353	0.1041	0.139494
464	ENSSSCG00000015091	UP	MPZL2	1.967592	3.987804	0.71711	0.721115	1.086677	0.660434
465	ENSSSCG00000015175	DOWN	VWA5A	3.147772	3.505149	2.966769	7.12171	6.228254	5.97404
466	ENSSSCG00000015235	UP	ETS1	2.770204	2.972705	1.510344	0.652804	0.634956	0.596012
467	ENSSSCG00000015253	DOWN	NTM	0.721343	1.037976	1.134804	7.999567	2.711027	3.105365
468	ENSSSCG00000015270	DOWN	FMOD	0.021627	0.007393	0.01239	0.19545	0.162546	0.15288
469	ENSSSCG00000015273	DOWN	ATP2B4	6.224757	5.89496	9.096749	19.126386	12.227824	12.283836
470	ENSSSCG00000015291	DOWN	LEMD1	0.289608	0.136714	0.323669	1.722953	0.382061	0.505181
471	ENSSSCG00000015309	DOWN	MTERF1	2.163809	2.703904	2.215311	4.542316	3.304403	4.563016
472	ENSSSCG00000015326	UP	COL1A2	12.70429	9.018119	10.174225	3.556737	4.639434	7.339212
473	ENSSSCG00000015335	UP	DYNC1I1	0.104505	0.469501	0.133518	0.038015	0	0.046165
474	ENSSSCG00000015370	UP	TWIST1	16.139424	13.105847	11.155087	3.164479	4.29228	5.976474
475	ENSSSCG00000015395	DOWN	GRM3	0.213763	0.158374	0.306731	1.14627	0.575104	0.887487
476	ENSSSCG00000015396	UP	SEMA3D	0.608974	1.229873	0.52114	0.201693	0.286268	0.358201
477	ENSSSCG00000015436	UP	CCDC71L	1.993313	2.586642	4.067921	1.022379	0.855278	2.407307
478	ENSSSCG00000015444	UP	LAMB1	10.223591	18.495444	6.018456	2.598605	2.552429	2.967879
479	ENSSSCG00000015543	DOWN	CACNA1E	0.405308	0.242821	0.639229	4.842361	3.794451	6.514179
480	ENSSSCG00000015549	DOWN	RNASEL	0.023471	0.024017	0.030254	0.141568	0.140142	0.078639
481	ENSSSCG00000015550	DOWN	RGS16	1.274783	0.97228	1.779344	4.741894	4.121352	4.247284
482	ENSSSCG00000015579	UP	PTGS2	0.314202	0.995487	0.495618	0.095308	0.022505	0.154117
483	ENSSSCG00000015582	UP	PTPN14	2.215879	2.7923	1.694188	0.570141	1.560028	1.153271
484	ENSSSCG00000015595	UP	ATF3	15.675375	31.247465	12.7268	4.714347	1.44725	1.991878
485	ENSSSCG00000015664	UP	-	2.810757	12.342452	2.563113	0.495088	0.414724	0.867423
486	ENSSSCG00000015715	UP	EN1	5.461614	7.383729	4.155656	0.267475	0	1.475209
487	ENSSSCG00000015741	DOWN	CFAP221	0.013539	0	0	0.334328	0.017226	0.298867
488	ENSSSCG00000015753	UP	ANGPT2	0.760756	1.058073	0.453594	0.267676	0.147131	0.107574
489	ENSSSCG00000015773	UP	-	9.231146	12.697761	14.61424	3.722314	4.000336	10.150248
490	ENSSSCG00000015782	DOWN	IRF2	1.75934	1.523705	2.40793	4.691884	3.708884	3.871841
491	ENSSSCG00000015790	UP	SLC25A4	8.926688	9.854947	11.206688	2.760436	5.117996	5.49213
492	ENSSSCG00000015796	UP	PDLIM3	1.75974	1.980697	2.048766	1.131429	0.790603	0.448431
493	ENSSSCG00000015798	DOWN	ANKRD37	0.737241	0.930976	0.58979	0.717122	1.004168	1.088633
494	ENSSSCG00000015823	UP	-	3.192338	10.710483	1.657263	0.109434	0.156146	0.286368
495	ENSSSCG00000015850	UP	DUSP4	15.972703	26.174956	16.693113	8.396348	8.22322	7.257566
496	ENSSSCG00000015888	UP	RBMS1	7.549058	13.370252	6.077895	3.471957	2.163334	3.097184
497	ENSSSCG00000015897	DOWN	IFIH1	0.101863	0.122288	0.163317	0.310935	0.357991	0.293934
498	ENSSSCG00000015982	UP	HOXD9	0.805597	0.651876	0.704334	0	0.082918	0
499	ENSSSCG00000016009	UP	ITGA4	0.588554	0.666954	0.456787	0.152591	0.144374	0.200436
500	ENSSSCG00000016011	DOWN	NEUROD1	0.036064	0.059178	0.190084	0.626903	0.804866	0.168684
501	ENSSSCG00000016034	UP	COL3A1	0.771149	3.321085	23.189186	0.795786	1.155366	1.591598
502	ENSSSCG00000016129	DOWN	GPR1	0.839647	1.554927	1.852901	8.303581	2.15982	2.553923
503	ENSSSCG00000016130	DOWN	ZDBF2	0.631015	0.532356	0.561911	1.51988	0.837771	1.274192
504	ENSSSCG00000016140	DOWN	FZD5	0.333303	0.591411	0.326681	2.217087	1.783758	1.191725
505	ENSSSCG00000016196	UP	VIL1	0.166618	0.266649	0.10659	0.045597	0.025314	0.053227
506	ENSSSCG00000016219	UP	-	7.029078	8.990716	6.414145	2.69777	2.021456	4.929821
507	ENSSSCG00000016225	UP	MOGAT1	2.446557	3.147805	3.621822	0.879004	1.406164	2.515297
508	ENSSSCG00000016237	UP	DOCK10	0.418373	0.748371	0.44883	0.089761	0.02403	0.134816
509	ENSSSCG00000016285	DOWN	ECEL1	0	0.122967	0.052633	0.668779	0.141096	0.058643
510	ENSSSCG00000016290	DOWN	EFHD1	0.030944	0.04236	0.141784	1.42652	1.566976	0.341502
511	ENSSSCG00000016343	UP	TWIST2	4.140164	4.772828	6.031488	0.278353	0.84833	1.671248
512	ENSSSCG00000016391	DOWN	AMER3	0.062673	0.070348	0.154516	0.384026	0.302921	0.270032
513	ENSSSCG00000016416	DOWN	SHH	0.01457	0.014715	0.007572	0.123079	0.180269	0.063277
514	ENSSSCG00000016420	UP	INSIG1	61.458402	63.007988	50.704973	21.919356	10.530086	17.470251
515	ENSSSCG00000016435	UP	SMARCD3	22.225817	18.45757	32.50494	17.414771	19.459004	24.704625
516	ENSSSCG00000016443	DOWN	TMEM176A	0.637277	0.274699	0.650885	1.389902	4.681831	3.572394
517	ENSSSCG00000016444	DOWN	TMEM176B	0.560779	0.343308	0.479113	2.206832	3.65512	2.114668
518	ENSSSCG00000016461	UP	ZYX	138.687693	143.904289	162.416408	63.354942	52.528925	70.309296
519	ENSSSCG00000016527	UP	SLC13A4	3.15491	11.361376	4.816749	1.58113	0.54897	1.930686
520	ENSSSCG00000016554	UP	MEST	67.518316	75.815238	33.19243	11.66578	17.636321	27.413589
521	ENSSSCG00000016583	DOWN	FAM71F2	0.375294	0.379713	0.450788	1.665099	0.948265	1.28007
522	ENSSSCG00000016617	UP	WNT16	1.542796	1.935738	0.393598	0.132063	0.218144	0.326184
523	ENSSSCG00000016620	UP	TSPAN12	6.02459	7.14307	4.216617	1.701881	4.034201	3.092114
524	ENSSSCG00000016628	UP	WNT2	0.078599	0.171859	0.258504	0	0.02252	0
525	ENSSSCG00000016642	DOWN	GPR85	0.610993	0.505845	0.841064	3.262541	1.309495	2.069032
526	ENSSSCG00000016668	DOWN	PDE1C	0.077454	0.264704	0.265239	1.250398	0.400307	0.32542
527	ENSSSCG00000016687	DOWN	-	4.041085	2.56949	2.613951	9.106825	6.499245	3.474444
528	ENSSSCG00000016733	DOWN	-	0.153188	0.085726	0.254336	0.544645	0.463858	0.389437
529	ENSSSCG00000016754	UP	AEBP1	0.739898	1.001167	0.901487	0.267972	0.284205	0.36148
530	ENSSSCG00000016810	UP	PDZD2	0.060267	0.153925	0.064337	0.00723	0.023701	0.028065
531	ENSSSCG00000016816	DOWN	ADAMTS12	1.460269	0.860605	1.640088	3.780382	2.404651	2.040776
532	ENSSSCG00000016821	DOWN	SLC45A2	0.265459	0.275556	0.211769	0.802968	0.305194	0.921136
533	ENSSSCG00000016823	UP	-	0.369269	0.760583	1.350167	0	0.040034	0.079922
534	ENSSSCG00000016841	DOWN	SLC1A3	0.603106	0.707935	0.67892	2.390306	1.133582	1.030616
535	ENSSSCG00000016848	UP	EGFLAM	0.518084	1.448254	0.548161	0.152333	0.130567	0.112852
536	ENSSSCG00000016850	DOWN	LIFR	0.445549	0.370388	0.368237	0.640973	1.55249	0.348381
537	ENSSSCG00000016851	DOWN	OSMR	0.106349	0.158717	0.177305	0.179105	0.814152	0.150298
538	ENSSSCG00000016873	DOWN	NIM1K	0.15336	0.092311	0.177604	0.410869	0.264862	0.281734
539	ENSSSCG00000016892	UP	FST	76.46256	57.750531	77.533405	25.580884	33.591593	47.812712
540	ENSSSCG00000016901	DOWN	GZMK	0.062868	0.021491	0.044629	0.657212	0.083418	0.105587
541	ENSSSCG00000016979	DOWN	NSG2	0.08293	0.0567	0.313411	1.145314	0.806781	0.60942
542	ENSSSCG00000017012	DOWN	SLIT3	1.603916	1.621816	3.306253	6.372545	7.388677	3.534641
543	ENSSSCG00000017025	DOWN	GABRG2	0.008767	0	0.030135	0.162177	0.170249	0.103435
544	ENSSSCG00000017046	DOWN	EBF1	0.563665	0.442026	0.400396	0.880811	3.751727	0.879034
545	ENSSSCG00000017055	UP	-	0.823108	0.851818	1.295346	0.169874	0.349457	0.278405
546	ENSSSCG00000017062	UP	TIMD4	0.274059	1.339531	0.177983	0.046645	0	0.11428
547	ENSSSCG00000017101	DOWN	ADCY2	0	0	0	0.798026	0	0.519308
548	ENSSSCG00000017137	UP	METRNL	23.895661	19.740365	17.434961	4.440313	5.386713	7.971261
549	ENSSSCG00000017142	UP	BAIAP2	2.585456	5.040222	3.601831	0.602896	1.423596	2.070992
550	ENSSSCG00000017144	UP	-	0.422799	0.794736	0.512965	0.313465	0.236419	0.119869
551	ENSSSCG00000017160	UP	CBX4	32.411272	27.780567	30.351022	12.260591	9.965191	10.007286
552	ENSSSCG00000017187	UP	FOXJ1	4.335788	4.945518	7.599422	1.694963	2.555927	3.368358
553	ENSSSCG00000017232	UP	SLC9A3R1	20.561186	19.133148	16.5141	12.143513	6.360237	12.335901
554	ENSSSCG00000017251	DOWN	SOX9	2.809515	2.038256	8.671099	12.754322	12.083625	12.713151
555	ENSSSCG00000017255	DOWN	ABCA5	1.907549	1.702903	1.237996	6.647506	2.938597	2.293064
556	ENSSSCG00000017257	DOWN	ABCA9	0.018591	0.016948	0.021278	0.059814	0.158921	0.091396
557	ENSSSCG00000017306	DOWN	ITGB3	0.235744	0.104012	0.401058	0.611734	0.152382	2.220085
558	ENSSSCG00000017317	UP	WNT3	26.568462	28.763794	13.136665	2.734363	3.398359	6.635901
559	ENSSSCG00000017328	DOWN	ARHGAP27	0.375924	0.502786	0.41318	2.791809	0.708282	0.805313
560	ENSSSCG00000017330	UP	MAP3K14	2.541462	3.836124	2.546661	0.599408	0.617054	1.14373
561	ENSSSCG00000017376	UP	MEOX1	0.171992	0.782652	0.224606	0.037107	0.016174	0.122985
562	ENSSSCG00000017448	UP	KRT14	1.674778	6.820931	0.810647	0.620032	0.117742	0.271995
563	ENSSSCG00000017461	DOWN	KRT28	0.039408	0	0.036814	0.192914	0.180162	0.096941
564	ENSSSCG00000017508	DOWN	STAC2	0.262104	0.249954	0.280254	1.011632	0.495427	0.344068
565	ENSSSCG00000017542	DOWN	TTLL6	0.25394	0.145209	0.167414	0.758034	0.537938	0.499251
566	ENSSSCG00000017561	UP	ABCC3	0.523587	0.473515	0.679956	0.436645	0.276403	0.137269
567	ENSSSCG00000017607	UP	TMEM100	0.302135	1.383148	0.626902	0	0.136109	0.156883
568	ENSSSCG00000017640	UP	-	3.759292	4.336136	2.060967	0.302864	0.272916	1.33056
569	ENSSSCG00000017728	UP	MYO1D	1.104236	1.067446	0.963913	0.258926	0.42972	0.814454
570	ENSSSCG00000017734	DOWN	RHBDL3	1.427975	0.973798	1.456737	3.431963	7.35134	0.800336
571	ENSSSCG00000017751	DOWN	OMG	0	0	0.03877	0.754012	0.333758	0.026598
572	ENSSSCG00000017778	UP	DHRS13	1.096456	1.284568	1.501181	0.360004	0.4663	0.82135
573	ENSSSCG00000017907	UP	PFN1	137.336072	134.141461	137.707339	83.868224	89.850381	97.47106
574	ENSSSCG00000017951	DOWN	ATP1B2	0.58066	0.611355	1.605619	5.259141	1.02583	2.015027
575	ENSSSCG00000018047	UP	FAM83G	0.319969	0.542659	0.25337	0.107789	0.159453	0.177094
576	ENSSSCG00000018052	DOWN	NT5M	0.795592	0.652978	1.868363	2.051073	1.679256	2.608585
577	ENSSSCG00000018053	UP	MED9	12.271732	12.197116	16.227623	7.490775	7.247343	9.6401
578	ENSSSCG00000018063	DOWN	-	31.853176	34.328729	27.412516	84.375737	28.434956	80.776291
579	ENSSSCG00000018077	DOWN	-	27.405483	35.211849	21.434668	65.562993	30.817844	48.480826
580	ENSSSCG00000018093	DOWN	-	231.724823	235.045971	190.437803	437.084353	328.448455	416.267001
581	ENSSSCG00000018117	DOWN	RF00016	1.3253	3.4477	2.093027	8.387422	5.474779	5.216832
582	ENSSSCG00000018158	DOWN	RF00136	1.105477	0.857625	1.261486	6.330423	5.64382	6.996177
583	ENSSSCG00000018172	DOWN	RF00092	3.938836	6.030795	3.525807	12.70343	13.39901	11.553555
584	ENSSSCG00000018229	DOWN	RF00284	4.445086	5.274215	4.299008	11.59479	10.424409	10.39213
585	ENSSSCG00000018352	DOWN	RF00186	0.882198	1.132879	0.766509	4.016127	2.375695	2.587919
586	ENSSSCG00000018450	DOWN	RF00609	1.117217	2.662915	1.135123	6.569361	3.355218	5.624997
587	ENSSSCG00000018456	DOWN	RF00277	6.873151	5.807938	2.937642	6.402639	12.976951	12.393396
588	ENSSSCG00000018501	DOWN	RF00139	1.015371	3.206435	1.682203	5.315718	5.503759	3.488545
589	ENSSSCG00000018524	DOWN	RF00016	3.66514	6.290135	3.852426	12.056787	12.536549	5.132391
590	ENSSSCG00000018540	DOWN	RF00569	1.191286	2.79796	0.78327	7.667152	6.27909	5.37186
591	ENSSSCG00000018727	DOWN	RF00071	1.746654	3.753191	0.832423	5.808358	6.423509	4.008084
592	ENSSSCG00000018866	DOWN	ssc-mir-135-2	0.00717	0	0.008169	0.057529	0.205504	0.195504
593	ENSSSCG00000018942	DOWN	RF00591	10.51917	10.728326	4.25553	28.477992	24.754174	20.528034
594	ENSSSCG00000019069	DOWN	RF00592	4.8442	6.679005	2.431741	20.927993	15.119165	16.210282
595	ENSSSCG00000019290	DOWN	RF00279	2.502378	1.094265	1.919138	10.935478	4.799442	4.107406
596	ENSSSCG00000019600	DOWN	RF00265	0.245741	0.425884	0.045381	1.489386	1.350459	1.786158
597	ENSSSCG00000019612	DOWN	RF00069	23.532154	22.177949	10.979513	42.171667	41.147913	32.697716
598	ENSSSCG00000019644	DOWN	RF00281	5.095189	4.974752	3.075779	18.349372	17.660659	15.767836
599	ENSSSCG00000019687	DOWN	RF00403	2.717672	5.058739	1.957198	8.344285	8.963293	3.693418
600	ENSSSCG00000019707	DOWN	RF00072	4.203369	4.220706	2.517128	13.758076	5.746876	2.326529
601	ENSSSCG00000019894	DOWN	RF00091	5.430866	5.087659	4.402896	20.070436	10.975922	6.247292
602	ENSSSCG00000020152	DOWN	RF00554	1.14115	1.599678	0.576556	4.245877	3.607481	2.508141
603	ENSSSCG00000020580	DOWN	RF01241	5.841538	6.092842	4.153921	24.395448	19.23567	16.574978
604	ENSSSCG00000020657	UP	BCAM	10.764747	6.519315	5.771963	2.873503	2.156164	3.226634
605	ENSSSCG00000020785	DOWN	DES	0.062055	0.024244	0.010157	0.723826	0.480615	0.069682
606	ENSSSCG00000020801	UP	ARX	0.64108	0.51105	1.767055	0.128273	0.103746	0.575881
607	ENSSSCG00000020837	DOWN	-	0.080373	0.032393	0.072494	0.442607	0.215023	0.07684
608	ENSSSCG00000020976	UP	CSRP1	232.501823	236.339589	210.735587	60.303306	64.19472	92.257355
609	ENSSSCG00000020987	DOWN	WDR31	0.025425	0	0	3.318148	0	4.487012
610	ENSSSCG00000020992	DOWN	IGSF21	0.019886	0	0.011393	0.271636	0.052714	0.078418
611	ENSSSCG00000021067	UP	BLVRB	5.918058	8.409332	6.2621	4.155564	2.10839	3.409365
612	ENSSSCG00000021155	UP	-	0.672605	0.345339	0.051925	0.116339	0.119984	0.265087
613	ENSSSCG00000021359	UP	CDC42EP3	0.473531	0.703936	0.170437	0.148855	0.043121	0.028834
614	ENSSSCG00000021375	UP	-	2.969936	2.92465	2.23894	1.295414	1.502329	1.462163
615	ENSSSCG00000021562	DOWN	PLXNA4	0.282815	0.250395	0.701472	2.060442	1.862937	0.552135
616	ENSSSCG00000021597	UP	PHLDA2	0.826674	7.549877	1.182201	0.074126	0	0
617	ENSSSCG00000021628	UP	TMEM70	52.522717	48.509398	43.167384	15.948686	19.484525	18.198945
618	ENSSSCG00000021712	DOWN	HERC6	0.3007	0.149385	0.295154	1.203152	0.9713	0.81661
619	ENSSSCG00000021748	UP	PRR5	9.398433	6.060558	11.071115	4.590429	3.381447	4.120118
620	ENSSSCG00000021821	UP	MYO1C	30.658449	32.433678	22.58738	9.09304	13.552159	14.115394
621	ENSSSCG00000021897	DOWN	CRB1	0.394692	0.306584	0.652991	1.841869	0.828083	0.565867
622	ENSSSCG00000021946	DOWN	ZNF383	4.235627	4.458633	4.094444	11.987015	6.746112	10.163177
623	ENSSSCG00000022045	DOWN	PTCHD3	0.274115	0.250719	0.293282	0.719817	0.514042	0.42124
624	ENSSSCG00000022060	UP	RASSF10	0.366205	0.978607	0.535475	0.173176	0.033362	0.320034
625	ENSSSCG00000022092	DOWN	CYP7B1	0.03069	0.166478	0.19885	1.253861	0.217125	0.95542
626	ENSSSCG00000022128	DOWN	MXI1	0.855452	1.046018	3.344494	8.071636	2.573029	7.065822
627	ENSSSCG00000022200	UP	SYT17	1.216558	1.428773	1.113793	0.262239	0.357512	0.313359
628	ENSSSCG00000022246	UP	-	0.238891	0.666813	0.296356	0.119297	0.087577	0.127088
629	ENSSSCG00000022280	UP	DACT3	1.774863	1.332601	2.4858	1.386126	0.485805	0.47614
630	ENSSSCG00000022289	UP	PCDH1	1.393399	2.383269	0.767636	0.443759	0.513466	0.473482
631	ENSSSCG00000022292	UP	NPL	0.242361	0.32786	0.167423	0.031663	0.048001	0.104226
632	ENSSSCG00000022347	UP	WNT11	0.143035	0.162809	0.231944	0.031999	0	0.015674
633	ENSSSCG00000022351	UP	GSTO1	1.281236	1.376693	1.943453	0.590748	0.570716	0.158494
634	ENSSSCG00000022447	UP	F3	14.060015	63.694424	15.153045	2.108721	0.99375	1.646905
635	ENSSSCG00000022490	UP	GPR83	0.55671	0.184214	0.320892	0.093076	0.163337	0.163723
636	ENSSSCG00000022569	DOWN	GRIA1	0.012567	0.008563	0.117545	0.687789	0.127877	0.128646
637	ENSSSCG00000022664	DOWN	ZSCAN16	0.492978	0.412923	0.742455	1.276344	1.084272	1.02298
638	ENSSSCG00000022679	UP	COCH	2.668208	10.975073	1.345931	1.086934	0.960727	1.649911
639	ENSSSCG00000022689	UP	GADD45B	0.96571	1.892606	0.911438	0.927628	0.305931	0.116446
640	ENSSSCG00000022712	DOWN	RF00276	0.122367	0.93363	0.136144	1.193135	1.302066	1.941323
641	ENSSSCG00000022726	UP	RHOD	2.178615	1.675187	0.823683	0	0.224315	0.049453
642	ENSSSCG00000022728	UP	HOXC10	0.227669	0.546883	0.250927	0	0.046969	0
643	ENSSSCG00000022741	UP	PDGFRB	8.235036	11.40236	8.190312	1.986289	1.750533	3.233843
644	ENSSSCG00000022797	DOWN	PPP1R3B	0.054306	0.110446	0.125793	0.529809	0.367029	0.45124
645	ENSSSCG00000022813	UP	ABCC12	0.067103	0.047389	0.104273	0.021779	0	0
646	ENSSSCG00000022842	DOWN	-	7.584412	7.060225	6.761095	12.690872	14.718006	11.953037
647	ENSSSCG00000022895	DOWN	CRYBG3	0.644785	0.537554	0.944553	1.713475	1.091367	1.510425
648	ENSSSCG00000022957	DOWN	PARP4	0.510667	0.48548	0.872228	2.01612	0.821208	1.59093
649	ENSSSCG00000023026	UP	CLCN5	2.35705	6.776289	2.684137	0.653275	1.11384	1.92981
650	ENSSSCG00000023084	DOWN	ATP2B2	0.035685	0.006773	0.034821	0.233307	0.134864	0.015521
651	ENSSSCG00000023121	UP	ABCA7	0.13357	0.254749	0.162817	0.134858	0.17025	0.340825
652	ENSSSCG00000023125	DOWN	-	0.473514	0.122275	0.31406	1.18457	0.275877	1.117944
653	ENSSSCG00000023141	DOWN	RNLS	0.407958	0.382333	0.338683	1.164748	0.626845	1.054554
654	ENSSSCG00000023162	UP	CDH3	0.407808	0.700269	0.266415	0.374378	0.19899	0.116611
655	ENSSSCG00000023192	DOWN	-	1.315371	0.875121	4.230669	7.980238	10.159915	5.020982
656	ENSSSCG00000023247	DOWN	OPTN	5.265163	5.795691	2.987245	13.89309	7.777853	7.38776
657	ENSSSCG00000023298	UP	SRXN1	6.321716	11.409908	4.180565	3.532679	2.669739	2.940935
658	ENSSSCG00000023371	DOWN	EHD2	0.055273	0.032459	0.027259	0.18482	0.28733	0.030957
659	ENSSSCG00000023485	DOWN	PCDHGB5	0.651079	0.402207	0.625029	1.508706	0.823506	1.570746
660	ENSSSCG00000023603	UP	-	20.884743	21.834331	32.367445	2.940739	2.533787	4.666744
661	ENSSSCG00000023669	DOWN	RF00088	6.348382	6.626691	2.121901	20.747259	16.579799	12.297349
662	ENSSSCG00000023732	UP	KLHDC7A	0.706275	0.6121	0.417442	0.103108	0.177238	0.236101
663	ENSSSCG00000023784	UP	SEMA3C	2.413031	10.257523	1.825508	0.044792	0.306275	0.771217
664	ENSSSCG00000023788	DOWN	TBC1D30	0.436087	0.295954	0.546852	1.590931	0.950002	1.097601
665	ENSSSCG00000023803	DOWN	ELK3	1.123835	0.845302	1.125437	3.630001	2.872193	1.626535
666	ENSSSCG00000023837	UP	WFDC1	7.05245	14.290558	18.132393	5.039191	7.162581	6.63242
667	ENSSSCG00000023848	DOWN	VXN	1.193654	0.439997	2.743106	17.809758	9.591612	3.025482
668	ENSSSCG00000023870	DOWN	RF00581	2.887043	4.512572	2.572149	9.197933	12.392557	7.746642
669	ENSSSCG00000023887	DOWN	VSX1	0	0.207744	0.111899	2.877045	0.428928	0.789213
670	ENSSSCG00000023909	DOWN	THPO	0.103391	0.154138	0.054676	1.232804	0.309269	0.373416
671	ENSSSCG00000023920	UP	P3H1	171.297792	262.632425	137.795629	58.298219	64.167379	73.000946
672	ENSSSCG00000023936	DOWN	MYRFL	0.037167	0.109116	0.039494	0.237049	0.034399	0.083867
673	ENSSSCG00000023956	UP	NEDD9	7.801932	3.052344	5.087602	2.58112	1.915803	1.119375
674	ENSSSCG00000024174	UP	TGIF1	58.126892	82.51677	73.716546	23.058906	30.695897	29.361364
675	ENSSSCG00000024249	UP	GABRR2	3.613197	5.995193	3.799875	1.062512	0.743315	4.000927
676	ENSSSCG00000024299	DOWN	SCN3B	1.228238	0.918486	1.213767	3.876677	3.987359	2.130118
677	ENSSSCG00000024372	DOWN	RF00151	1.7823	2.854575	0.76869	4.760508	6.199667	4.919022
678	ENSSSCG00000024418	DOWN	RHOU	11.196619	12.309248	23.855293	69.264578	32.569974	27.846975
679	ENSSSCG00000024492	DOWN	EPHB1	0.525734	0.44318	0.824546	0.771273	2.376683	1.149835
680	ENSSSCG00000024497	DOWN	HTR3A	0.181459	0.188969	0.672485	3.075538	0.876933	0.378231
681	ENSSSCG00000024517	DOWN	AKAP6	0.782892	0.865569	1.836711	2.428883	2.235064	2.224444
682	ENSSSCG00000024613	UP	GUCY1A2	3.983665	3.92298	3.614947	0.833117	3.297734	0.669751
683	ENSSSCG00000024685	DOWN	GRIA2	0.011421	0.090612	0.053887	0.097462	0.42092	0.134247
684	ENSSSCG00000024914	DOWN	-	0.321181	0.358552	0.190377	2.121821	1.300486	1.860574
685	ENSSSCG00000024998	DOWN	PCDHA11	0.074539	0.111364	0.122304	0.34961	0.149999	0.289645
686	ENSSSCG00000025085	DOWN	NEGR1	0	0	0.009316	0.256403	0.042819	0.248109
687	ENSSSCG00000025096	DOWN	FBXO24	0.110248	0.180269	0.138228	0.479248	0.314775	0.392089
688	ENSSSCG00000025188	UP	LEPR	0.148061	0.082747	0.064314	0.048829	0.014196	0.006403
689	ENSSSCG00000025270	DOWN	CHRD	1.200354	1.263041	1.320644	4.476758	1.885959	2.256823
690	ENSSSCG00000025306	DOWN	PAK3	9.823031	7.211681	14.005896	94.859352	42.614256	38.859877
691	ENSSSCG00000025410	UP	PRSS16	0.317283	0.151031	0.093926	0	0	0
692	ENSSSCG00000025423	UP	KCNK5	1.27068	7.091909	5.370913	0.210244	0.926329	0.056008
693	ENSSSCG00000025448	UP	SERTAD3	18.319989	18.934334	14.855044	4.772766	9.381563	10.952744
694	ENSSSCG00000025500	UP	-	0.616545	0.779033	0.453782	0.262202	0.215677	0.105759
695	ENSSSCG00000025513	DOWN	RF00099	3.094035	3.347517	3.824997	8.310015	11.281432	11.349248
696	ENSSSCG00000025523	UP	COL2A1	48.393359	55.017568	19.042939	2.372324	3.5802	5.671274
697	ENSSSCG00000025531	DOWN	SSPN	1.472503	1.133461	2.324939	5.610058	2.350881	4.525715
698	ENSSSCG00000025532	DOWN	CACNG7	7.083361	5.091226	10.134596	16.589031	13.617244	12.753852
699	ENSSSCG00000025561	UP	VASN	6.393413	15.675401	6.206238	1.971782	1.461415	3.207792
700	ENSSSCG00000025564	UP	GAS2L1	2.828068	4.325739	3.765228	1.719299	1.379974	1.711972
701	ENSSSCG00000025582	UP	PXDC1	9.688189	9.150939	14.904246	4.094714	2.026754	4.728852
702	ENSSSCG00000025588	UP	FJX1	28.359729	25.774672	70.907288	21.632564	17.916899	22.389553
703	ENSSSCG00000025602	UP	DOCK4	2.175686	3.860702	1.546939	0.942277	1.304235	1.139611
704	ENSSSCG00000025652	UP	CDH1	5.009204	17.4546	2.63012	1.973259	1.639112	1.0538
705	ENSSSCG00000025717	UP	HIC1	2.155962	3.887828	4.487008	1.087833	0.335097	1.283756
706	ENSSSCG00000025924	DOWN	IGFBP5	0.299536	0.350075	0.990366	5.663053	3.397141	2.534859
707	ENSSSCG00000025986	UP	EDARADD	0.289025	0.437763	0.060884	0.049825	0.027383	0
708	ENSSSCG00000025993	UP	SGPP2	0.233076	0.622406	0.142447	0.080361	0.044166	0.092953
709	ENSSSCG00000026005	DOWN	SAMD13	1.385615	0.918534	1.48592	4.703186	3.165665	3.422684
710	ENSSSCG00000026042	UP	ULBP1	1.427313	3.05481	1.795011	0.667737	1.008385	0.897511
711	ENSSSCG00000026098	DOWN	CMYA5	0.020586	0.014797	0.041457	0.156427	0.017081	0.146541
712	ENSSSCG00000026180	DOWN	-	0.266421	0.189181	0.299237	0.358261	0.780085	0.335019
713	ENSSSCG00000026212	DOWN	RF00070	6.560304	10.053805	2.396959	17.603155	19.339597	9.294266
714	ENSSSCG00000026293	UP	STX5	5.901248	2.912876	8.119742	1.771206	2.88498	9.883187
715	ENSSSCG00000026425	UP	ADAMTSL2	0.156197	0.033289	0.157158	0.029835	0.016397	0.04309
716	ENSSSCG00000026442	UP	FAM163B	0.684661	0.603416	1.064936	0.057874	0.038067	0.077758
717	ENSSSCG00000026478	DOWN	PADI2	1.209698	0.37817	0.552131	2.887044	2.880656	0.616638
718	ENSSSCG00000026512	UP	-	0.619806	1.071269	0.227854	0	0	0
719	ENSSSCG00000026517	UP	CALML4	0.498806	0.81976	0.504859	0.239055	0.174993	0.267304
720	ENSSSCG00000026529	DOWN	-	4.452098	3.549837	3.297066	7.452023	3.970007	8.823745
721	ENSSSCG00000026579	DOWN	-	0.479482	0.208808	0.880377	1.259502	1.315549	1.105284
722	ENSSSCG00000026583	DOWN	TLR1	0.224139	0.012941	0.31024	1.532244	0.468646	0.393016
723	ENSSSCG00000026592	DOWN	TLR6	0.232506	0.055496	0.367435	0.794962	0.677223	0.622222
724	ENSSSCG00000026680	DOWN	KCND3	0.036977	0.025029	0.233026	2.091567	0.457715	0.685225
725	ENSSSCG00000026819	UP	NID1	4.037947	3.689803	3.3012	1.085933	0.536237	1.306518
726	ENSSSCG00000026837	DOWN	RF00087	2.785847	3.054106	2.702642	4.633794	6.973958	7.519544
727	ENSSSCG00000026924	DOWN	KIFC2	0.332389	0.380213	0.413702	1.26131	0.403637	1.047835
728	ENSSSCG00000026931	UP	SERTAD1	15.308237	19.456143	14.475699	5.723466	3.634288	3.983859
729	ENSSSCG00000026932	DOWN	RS1	0.17978	0.032794	0.218768	0.605354	0.245285	0.528291
730	ENSSSCG00000026951	DOWN	PSMB8	1.423931	0.644335	1.46864	3.780459	2.854989	1.944459
731	ENSSSCG00000026962	DOWN	A4GALT	0.4192	0.501071	0.451222	7.210261	3.872531	1.305839
732	ENSSSCG00000026985	DOWN	SNAP25	2.602782	1.857192	3.635744	10.230363	8.032822	6.250824
733	ENSSSCG00000027019	DOWN	CACNA2D3	0.109933	0.094596	0.103656	1.130147	0.425849	0.123419
734	ENSSSCG00000027030	UP	BDKRB2	5.493506	5.518443	2.671527	0.550361	1.173862	1.252443
735	ENSSSCG00000027037	UP	MIR219B	1.687979	2.505813	1.337579	0.506699	0.944875	2.080928
736	ENSSSCG00000027101	UP	TVP23A	2.084207	1.405007	0.935952	0.71957	1.154554	0.745555
737	ENSSSCG00000027130	UP	TNFRSF12A	50.847405	66.22637	40.085552	11.051817	10.256296	11.664046
738	ENSSSCG00000027169	DOWN	ENOSF1	1.078336	0.734398	1.331694	2.174452	2.033948	2.001452
739	ENSSSCG00000027365	DOWN	WNT7B	0.278879	0.040184	0.430094	1.0844	0.726358	1.148719
740	ENSSSCG00000027407	DOWN	MYH14	2.053173	1.768021	5.280641	8.727006	4.510223	7.653274
741	ENSSSCG00000027428	UP	ENHO	18.380566	15.762092	30.521259	13.560979	14.991984	16.145176
742	ENSSSCG00000027454	UP	QPRT	2.55463	2.199145	0.943558	0.058996	0.636573	0.103008
743	ENSSSCG00000027480	UP	KLF10	43.120095	61.941527	62.893872	10.908579	10.644392	5.079773
744	ENSSSCG00000027565	UP	-	1.329576	1.340908	0.887431	0.416401	1.021572	0.108936
745	ENSSSCG00000027607	UP	IER3	0.637538	2.399717	0.575931	0.342045	0.214892	0.263157
746	ENSSSCG00000027628	UP	IL6R	0.284976	0.539247	0.260679	0.204752	0.115011	0.154119
747	ENSSSCG00000027660	DOWN	IFI44L	0.260123	0.060098	0.462206	4.693138	2.79165	0.660673
748	ENSSSCG00000027709	DOWN	PARP9	0.199955	0.043742	0.474311	1.039733	0.737656	0.224324
749	ENSSSCG00000027726	DOWN	DLL1	5.619344	7.457872	12.784845	21.675585	18.04074	19.125462
750	ENSSSCG00000027745	DOWN	ABCG1	0.004054	0.005543	0.04182	0.41322	0.344474	0.089319
751	ENSSSCG00000027770	DOWN	TDRKH	0	0	0	1.40006	0	1.042144
752	ENSSSCG00000027786	UP	ZBTB21	1.187183	1.151996	1.690895	0.542941	0.442129	0.629529
753	ENSSSCG00000027829	DOWN	RF00211	3.95522	3.808026	2.31615	8.735076	10.087596	10.174496
754	ENSSSCG00000027852	DOWN	-	0.620854	0.893336	1.392555	1.777405	0.694231	1.389766
755	ENSSSCG00000027854	UP	HSD17B6	1.023801	1.492715	0.900197	0.108248	0.550502	0.761483
756	ENSSSCG00000027855	UP	SOCS1	2.273111	4.707509	5.96193	0.898967	0.867129	1.907593
757	ENSSSCG00000027877	DOWN	TLR10	0.13645	0.031106	0.254086	2.145608	0.180566	0.448035
758	ENSSSCG00000027882	UP	C1orf115	5.213003	14.300491	3.567216	2.38308	1.678389	1.854774
759	ENSSSCG00000027954	UP	NMU	0.57436	0.358253	0.271595	0.291553	0.09768	0.143039
760	ENSSSCG00000027970	DOWN	PRRT2	3.467847	2.467048	3.068653	6.331307	2.878226	7.909263
761	ENSSSCG00000028007	UP	POLR1C	40.048735	42.294788	30.762531	19.670268	31.609677	27.179381
762	ENSSSCG00000028046	DOWN	ssc-mir-7-2	3.543888	2.970773	2.655432	10.730727	5.855107	3.433718
763	ENSSSCG00000028092	DOWN	GNG2	5.475479	4.168559	5.805289	15.695104	20.466792	7.936971
764	ENSSSCG00000028112	UP	CLIC6	1.186374	2.456689	0.085287	0.017284	0.037933	0.029641
765	ENSSSCG00000028172	DOWN	FAM78A	0.43184	0.16913	0.642097	1.245674	1.286844	0.638312
766	ENSSSCG00000028237	DOWN	POU2F3	0.225871	0.038623	0.272659	1.744307	0.365265	0.411371
767	ENSSSCG00000028290	DOWN	RF00086	3.963272	4.829379	1.798534	9.328186	6.55256	8.769225
768	ENSSSCG00000028322	UP	BTG2	27.73899	47.239768	48.572081	16.352017	13.71697	9.953735
769	ENSSSCG00000028355	UP	ACTG1	1894.533766	2308.546545	2392.708595	1242.291847	818.729567	971.028415
770	ENSSSCG00000028363	DOWN	TMPRSS9	0.155952	0.205637	0.159465	0.487137	0.213871	0.306492
771	ENSSSCG00000028373	DOWN	ENO2	4.426017	5.5106	9.946274	21.381065	8.175773	12.3989
772	ENSSSCG00000028501	UP	-	1.361494	1.794432	1.221553	0.302879	0.694704	0.488523
773	ENSSSCG00000028606	DOWN	ZBTB7B	0.385816	0.525518	0.300393	1.140457	0.612201	1.133917
774	ENSSSCG00000028814	UP	SOD3	0.466831	0.431825	0.593096	0.206384	0.087005	0.347768
775	ENSSSCG00000028875	DOWN	HAVCR2	0.139816	0.162928	0.275192	0.47892	0.356071	0.439454
776	ENSSSCG00000028927	UP	LGI2	0.305581	0.781569	0.328137	0.300441	0	0.091606
777	ENSSSCG00000028931	UP	GDF7	0.55775	2.865351	0.763213	0	0	0.119634
778	ENSSSCG00000028947	UP	PELI1	48.156622	20.405532	47.960335	7.664587	10.899268	9.792344
779	ENSSSCG00000028962	DOWN	-	14.475652	14.367983	14.151728	17.176048	16.707918	17.574075
780	ENSSSCG00000029095	DOWN	RF00085	3.497372	3.769011	1.983044	5.853077	9.169159	8.396853
781	ENSSSCG00000029096	DOWN	HRH2	0.490772	0.195217	0.524752	2.620426	1.512167	1.576064
782	ENSSSCG00000029129	DOWN	RWDD2A	1.147266	1.290366	1.222762	2.439549	2.398628	2.994515
783	ENSSSCG00000029175	DOWN	FAM200A	1.644219	1.452637	1.649891	3.392328	2.267549	4.34144
784	ENSSSCG00000029201	UP	AJUBA	56.983271	67.16963	48.868537	12.642936	16.154131	23.089216
785	ENSSSCG00000029260	DOWN	NDNF	2.714749	1.623733	2.012841	6.168164	10.222107	8.160355
786	ENSSSCG00000029296	UP	FOXC2	4.330934	2.63953	5.776988	1.545954	1.566966	2.567612
787	ENSSSCG00000029331	UP	PALLD	27.054426	28.178141	28.508889	11.398666	11.927418	14.811707
788	ENSSSCG00000029334	DOWN	MYT1L	0.035026	0	0.063723	0.183282	0.310041	0.213428
789	ENSSSCG00000029339	UP	SPATA2L	1.34308	0.969431	1.696683	0.886287	0.403569	0.719995
790	ENSSSCG00000029359	UP	PHLDA3	49.698058	43.626496	38.579617	14.753046	21.965564	15.720505
791	ENSSSCG00000029367	DOWN	CARD6	0.442117	0.628301	0.772069	3.66524	1.483786	0.912108
792	ENSSSCG00000029388	UP	PDE2A	0.202934	0.346892	0.205667	0.104612	0.094732	0.028427
793	ENSSSCG00000029458	DOWN	SLC16A2	3.432299	3.243217	7.265478	11.782655	10.754362	7.980878
794	ENSSSCG00000029468	DOWN	P2RX3	0.048057	0.028946	0.218781	0.580243	0.475202	0.208726
795	ENSSSCG00000029549	DOWN	RF00099	6.271468	5.144644	2.712243	12.451787	12.32538	9.899518
796	ENSSSCG00000029570	UP	PXDN	29.73992	39.301657	25.668026	10.424319	12.995495	19.566579
797	ENSSSCG00000029590	UP	ACD	27.03709	25.610488	23.790709	16.134471	19.561925	20.384536
798	ENSSSCG00000029592	UP	GPRC5A	6.697514	10.625197	7.446638	3.942986	2.652732	3.926527
799	ENSSSCG00000029641	UP	ZSCAN10	5.774401	5.103717	1.716351	0.768059	0.679701	1.260067
800	ENSSSCG00000029656	DOWN	NDP	0.203404	0.172462	0.241451	1.594603	0.517754	0.484072
801	ENSSSCG00000029687	DOWN	TMEM246	0.983922	0.932467	1.420422	3.911687	2.507652	1.982448
802	ENSSSCG00000029744	DOWN	PLCH2	0	0	0.004904	0.22351	0.007018	0.026278
803	ENSSSCG00000029756	DOWN	ADGRG2	0.610334	0.480942	0.814516	1.57927	1.375974	1.547063
804	ENSSSCG00000029870	UP	WNT3A	15.390946	45.843665	31.600661	6.220943	3.422959	18.467208
805	ENSSSCG00000029875	DOWN	ZNF461	1.025031	1.353589	1.62967	3.71412	2.926918	3.71989
806	ENSSSCG00000029949	UP	CD248	15.978388	11.068406	18.373865	1.716786	0.945191	1.490343
807	ENSSSCG00000029968	DOWN	ASIC4	0.510002	0.365696	0.645327	1.401755	0.872897	0.771459
808	ENSSSCG00000030026	DOWN	SORCS1	0.636355	0.48387	1.299594	1.903425	3.663933	1.261758
809	ENSSSCG00000030075	UP	-	1.310363	0.757251	1.368346	0.122931	0.69175	0.184383
810	ENSSSCG00000030165	UP	MAFF	10.788978	20.17383	9.95743	5.153754	0.737309	0.732349
811	ENSSSCG00000030168	DOWN	CYP19A1	0.392368	0.018324	0.189466	0.301773	0.689386	0.852683
812	ENSSSCG00000030182	UP	DEDD2	2.892751	2.154913	2.480675	0.769222	0.655755	1.95726
813	ENSSSCG00000030209	DOWN	MFNG	2.071036	1.33407	2.2605	6.730345	6.547231	3.640177
814	ENSSSCG00000030271	UP	GSTO2	0.48077	0.336419	0.429535	0.15629	0.097379	0.135729
815	ENSSSCG00000030274	DOWN	PPEF1	3.663613	3.935249	5.174997	29.054964	5.646268	15.828182
816	ENSSSCG00000030388	UP	UPP1	3.81422	3.472963	2.070228	1.251053	1.22543	1.537876
817	ENSSSCG00000030511	UP	LGR5	1.579808	1.214684	0.985742	0.622899	0.193117	0.593867
818	ENSSSCG00000030548	DOWN	HERC5	0.863716	0.418975	0.918914	10.305025	4.150883	3.773704
819	ENSSSCG00000030561	DOWN	LMTK3	1.505174	0.794782	1.743246	3.010116	2.309838	2.643551
820	ENSSSCG00000030575	UP	TMEM158	0.68789	1.91769	4.841237	0.825494	0.792086	0.319118
821	ENSSSCG00000030585	UP	HOXC6	2.765753	3.082451	2.153882	0	1.157656	0.279294
822	ENSSSCG00000030597	UP	HAPLN3	3.336635	3.25175	2.567921	1.407098	0.559595	0.689302
823	ENSSSCG00000030706	UP	FAM43B	1.090042	0.753055	1.730495	0.120166	0.095263	0.316068
824	ENSSSCG00000030821	UP	-	0.128577	0.324909	0.119055	0	0.016602	0.04411
825	ENSSSCG00000030921	UP	APOA1	48.609105	51.962688	24.085398	9.134883	7.60662	11.532295
826	ENSSSCG00000031027	UP	IRS4	1.260692	3.813902	1.109036	0.449231	0.297554	1.007048
827	ENSSSCG00000031074	UP	FAM110D	0.252122	1.064152	0.320619	0.161217	0.088604	0.118541
828	ENSSSCG00000031119	DOWN	-	0.096908	0.147956	0.240211	0.853883	0.940863	0.304778
829	ENSSSCG00000031142	DOWN	-	0.498256	0.272037	0.457538	1.748985	0.75988	0.568699
830	ENSSSCG00000031166	UP	-	9.244113	12.001546	14.717976	6.815707	5.146457	5.514846
831	ENSSSCG00000031173	UP	KCNMB4	1.060063	0.918752	0.84471	0.460359	0.423703	0.475054
832	ENSSSCG00000031190	DOWN	-	9.889971	5.437898	11.575427	32.785345	22.20634	19.28434
833	ENSSSCG00000031201	UP	LMOD1	3.109945	2.103024	4.37476	0.115878	0.152198	0.122669
834	ENSSSCG00000031236	UP	GLIPR2	5.440805	6.201369	4.686214	1.404845	1.205329	1.952276
835	ENSSSCG00000031244	DOWN	GAP43	14.627359	11.177233	23.358919	37.650976	30.991288	29.548417
836	ENSSSCG00000031262	DOWN	TXNIP	1.489361	1.708228	2.138786	6.426466	7.171584	6.751761
837	ENSSSCG00000031280	UP	MRPL57	19.379955	13.545661	55.440472	8.532991	4.081874	10.44638
838	ENSSSCG00000031290	DOWN	GRIN2A	0.070533	0.012501	0.238261	0.555805	0.222745	0.390556
839	ENSSSCG00000031317	DOWN	-	1.488681	1.695548	1.267183	2.629311	3.068904	3.429366
840	ENSSSCG00000031321	UP	NR4A1	53.347067	53.18258	50.995746	6.955484	2.593391	3.385173
841	ENSSSCG00000031356	UP	HES1	10.208685	15.965151	18.783494	1.941643	1.786219	2.037708
842	ENSSSCG00000031380	UP	MARCKSL1	297.031335	281.974086	283.531266	87.624664	116.777648	147.070972
843	ENSSSCG00000031388	UP	SIAH2	7.520521	6.394266	6.695892	2.679106	2.421647	4.493796
844	ENSSSCG00000031489	DOWN	DUSP22	2.347872	2.596404	4.502459	8.48847	6.613457	5.691709
845	ENSSSCG00000031503	UP	PRRX1	2.306269	2.51748	1.330195	0.270024	0.714132	1.12768
846	ENSSSCG00000031518	UP	STARD4	13.100301	15.328715	15.506057	5.997568	5.351805	6.57014
847	ENSSSCG00000031590	UP	SYT13	0.634609	0.411868	0.263474	0.122163	0.055883	0.119847
848	ENSSSCG00000031616	UP	FOSB	13.622668	20.256008	14.85967	1.794763	0.085666	0
849	ENSSSCG00000031620	DOWN	-	4.386377	4.411667	4.308088	7.332703	5.579914	6.190747
850	ENSSSCG00000031657	UP	-	56.867957	75.599693	92.653746	15.697972	6.147975	15.675073
851	ENSSSCG00000031661	UP	C12orf75	6.845318	8.217887	5.086662	3.259742	4.59695	2.611619
852	ENSSSCG00000031744	DOWN	-	1.14926	1.295694	2.235041	2.147425	1.920493	6.068977
853	ENSSSCG00000031746	DOWN	KCNQ2	0.009246	0	0	0.90751	0.235091	0.138589
854	ENSSSCG00000031764	DOWN	VMAC	0.431481	0.331952	0.647389	0.060663	0.979931	0.064367
855	ENSSSCG00000031794	UP	TNFAIP8L3	0.204819	0.131944	0.19398	0.030059	0.021697	0.049097
856	ENSSSCG00000031801	DOWN	-	0.015784	0.030668	0.031988	0.193178	0.037119	0.082701
857	ENSSSCG00000031858	DOWN	KCNJ10	0	0.009256	0	0.086833	0.173248	0.03196
858	ENSSSCG00000031866	UP	TIMP3	66.929561	62.463737	43.047784	2.980114	3.019148	2.711233
859	ENSSSCG00000031868	UP	XK	1.571501	1.672854	1.695909	0.689149	0.734824	0.719808
860	ENSSSCG00000031889	UP	SOX7	0.243351	0.294233	0.194819	0.110956	0.05727	0.057634
861	ENSSSCG00000031912	UP	-	108.571038	136.70817	117.754403	33.943931	17.047064	34.349991
862	ENSSSCG00000032115	UP	OSGIN1	5.920091	6.677071	4.85922	1.250082	1.65065	2.12346
863	ENSSSCG00000032131	DOWN	NCAN	5.466236	3.803202	8.210953	17.730506	16.731191	10.833366
864	ENSSSCG00000032154	UP	ERF	65.920019	77.967368	56.18434	21.43065	24.541307	38.055506
865	ENSSSCG00000032157	DOWN	GVQW3	0.428605	0.339004	0.676265	1.550722	1.141263	1.667013
866	ENSSSCG00000032170	UP	DAPK3	27.265213	26.969438	24.432	9.442478	11.163468	13.201575
867	ENSSSCG00000032240	UP	RSPO1	4.456285	14.293752	3.603829	0.462275	0.25538	1.720327
868	ENSSSCG00000032269	UP	LIMA1	19.257569	6.270184	7.022446	4.762649	4.653402	5.501712
869	ENSSSCG00000032291	DOWN	-	34.452135	39.3602	38.679157	30.106083	24.877246	35.329249
870	ENSSSCG00000032320	UP	TCIM	1.317925	3.741396	1.070496	0.639553	0.341378	0
871	ENSSSCG00000032327	DOWN	TMEM169	1.096457	1.224931	1.640706	7.011579	3.276186	2.433888
872	ENSSSCG00000032401	UP	-	0.601858	0.83976	0.458485	0.398773	0.332794	0.170568
873	ENSSSCG00000032434	UP	PLAUR	0.476197	0.414674	0.413546	0.185405	0.068674	0.10879
874	ENSSSCG00000032464	UP	PURB	22.724741	19.718813	38.98814	9.33094	7.81371	9.580923
875	ENSSSCG00000032489	DOWN	KLHDC1	0.46648	0.73871	0.360249	2.001719	0.827802	1.020403
876	ENSSSCG00000032501	UP	-	2.128023	2.279302	3.676616	1.746034	1.281898	1.967691
877	ENSSSCG00000032527	UP	FOSL2	5.294942	5.110164	4.56682	0.360773	0.660684	0.351579
878	ENSSSCG00000032594	DOWN	-	3.125372	3.074094	3.486277	9.603573	5.410144	10.723097
879	ENSSSCG00000032600	DOWN	PNOC	0.252985	0.205054	0.413195	2.106923	0.095444	0.186347
880	ENSSSCG00000032606	UP	-	4.625309	3.066987	4.754491	1.589566	1.596293	1.333462
881	ENSSSCG00000032607	DOWN	ALPL	40.396514	10.171831	12.498736	120.938452	69.266148	40.277089
882	ENSSSCG00000032613	UP	SNAI1	0.605863	1.41915	0.461399	0.532945	0.133435	0.196123
883	ENSSSCG00000032672	DOWN	RAB9B	0.013953	0.051335	0.042908	0.466831	0.11601	0.244612
884	ENSSSCG00000032684	UP	BOK	0.614381	0.744662	0.420379	0.087476	0.299005	0.053309
885	ENSSSCG00000032761	UP	LAMA5	1.272674	2.881109	1.194466	0.549386	0.898625	0.317933
886	ENSSSCG00000032785	DOWN	-	0.162565	0.286556	0.240115	1.119872	1.101265	1.399114
887	ENSSSCG00000032790	UP	-	3.182463	2.958832	3.282173	1.206053	1.43574	2.012215
888	ENSSSCG00000032791	DOWN	-	0.132925	0.19164	0.15026	0.920431	0.549139	0.318579
889	ENSSSCG00000032852	UP	FAM167A	14.896337	14.702297	11.723178	4.098354	7.403335	8.221019
890	ENSSSCG00000032911	UP	DUSP8	1.657513	2.78151	2.684693	0.929599	1.598235	0.771811
891	ENSSSCG00000032936	UP	PIM3	7.981554	13.413451	9.380964	2.38216	1.971548	2.558151
892	ENSSSCG00000032984	DOWN	-	3.358639	2.246113	4.419782	9.542777	5.254057	5.420188
893	ENSSSCG00000033001	UP	FZD8	2.001042	1.342998	2.031266	0.520457	0.580877	0.704552
894	ENSSSCG00000033015	UP	B3GNT7	1.462719	2.719862	1.530905	0.485351	0.270905	0.669745
895	ENSSSCG00000033025	UP	C21orf91	6.418578	11.479042	5.78176	2.696077	5.446791	2.539314
896	ENSSSCG00000033031	DOWN	-	0.242272	0.095015	0.199041	1.00282	0.702592	1.209093
897	ENSSSCG00000033043	DOWN	SHANK2	0.213346	0.003601	0.125851	3.499876	1.189491	1.636478
898	ENSSSCG00000033062	DOWN	RF01874	0.638988	0.502548	0.701898	1.991809	0.231312	1.507774
899	ENSSSCG00000033258	UP	TCF21	0.357653	0.624119	0.201066	0.011296	0.012417	0.066421
900	ENSSSCG00000033276	DOWN	RIPPLY1	0.081028	0.140097	0.066054	0.115966	0.303364	0.279158
901	ENSSSCG00000033299	UP	FLNA	258.887477	294.318478	192.171146	78.716339	115.603283	120.679792
902	ENSSSCG00000033321	UP	GAS1	7.510895	8.314119	26.828532	2.315511	2.520191	3.663055
903	ENSSSCG00000033327	UP	PDGFB	20.874521	6.843933	4.138166	0.22579	0.209717	0.099499
904	ENSSSCG00000033386	DOWN	-	0.047351	0.152222	0.097659	0.226091	0.371503	0.166061
905	ENSSSCG00000033388	DOWN	-	0.166266	0.290378	0.391352	0.703372	0.608092	1.024333
906	ENSSSCG00000033394	UP	VWA3B	0.37117	0.20984	0.279885	0.159266	0.107964	0.059302
907	ENSSSCG00000033463	UP	KCNF1	0.805466	1.556765	2.714882	0.532959	0.8199	0.82724
908	ENSSSCG00000033490	DOWN	-	0.204668	0.283439	0.17208	1.147465	2.476356	0.945973
909	ENSSSCG00000033526	UP	BAG2	1.455389	1.485393	1.210154	0.382853	1.048657	0.431197
910	ENSSSCG00000033532	DOWN	SBK2	0.132779	0.077146	0.151585	0.572404	0.390431	0.458274
911	ENSSSCG00000033535	DOWN	PPP1R17	0.285371	0	0.167271	1.757566	0.806715	0
912	ENSSSCG00000033537	DOWN	-	0.477666	0.285992	0.492198	1.011966	0.807619	0.740275
913	ENSSSCG00000033592	DOWN	TMC8	0.040971	0.035622	0.052757	0.257559	0.081483	0.10035
914	ENSSSCG00000033594	DOWN	-	0.022192	0	0.008495	1.423576	0.104232	0.197535
915	ENSSSCG00000033608	UP	LOXL2	23.374823	30.457059	28.708337	6.727973	6.189335	18.98139
916	ENSSSCG00000033637	UP	-	2.352276	2.762831	3.662669	0.715117	0.849688	0.982273
917	ENSSSCG00000033648	DOWN	-	0.037502	0.081796	0.02322	0.608603	0.163743	0.3418
918	ENSSSCG00000033657	UP	GREM1	1.161197	3.142215	0.841384	0.162886	0	0.108791
919	ENSSSCG00000033660	UP	FIGNL2	8.076852	8.564291	9.119044	2.603728	2.740412	3.428273
920	ENSSSCG00000033669	UP	RDH10	2.404731	8.717114	3.493697	0.947405	1.077387	1.782831
921	ENSSSCG00000033682	DOWN	CPLX2	17.251256	10.034539	24.943288	76.200598	68.78547	47.64009
922	ENSSSCG00000033702	DOWN	SBSN	0.16447	0.163794	0.106047	0.300691	0.303346	0.261435
923	ENSSSCG00000033718	DOWN	RF02266	25.088493	34.860615	38.388596	63.892419	62.628021	69.78317
924	ENSSSCG00000033736	UP	-	3.986603	4.329987	2.833593	0.492249	0.455646	0.214638
925	ENSSSCG00000033750	UP	-	0.617289	0.626415	0.854824	0.263653	0.085098	0.129975
926	ENSSSCG00000033765	UP	PCDHGA3	2.370398	2.256165	3.22786	0.776883	2.359802	0.861343
927	ENSSSCG00000033816	DOWN	-	0.010544	0.043449	0.060774	0.200841	0.093744	0.1085
928	ENSSSCG00000033874	UP	-	1.195847	0.757018	0.918695	0.352308	0.218701	0.331646
929	ENSSSCG00000033878	UP	RAB38	0.084346	0.319244	0.044456	0.041772	0	0
930	ENSSSCG00000033892	UP	EVA1B	2.387397	1.737267	3.756569	0.540944	1.326873	1.54603
931	ENSSSCG00000033958	UP	RYR3	0.109974	0.149937	0.049903	0.013818	0.070667	0.027071
932	ENSSSCG00000033962	UP	-	4.440836	5.579004	2.304923	0	0.518179	0.578453
933	ENSSSCG00000033998	UP	SLC43A3	3.199033	3.626327	2.581227	1.494734	1.714036	1.133254
934	ENSSSCG00000034139	DOWN	EYA4	0.174836	0.409931	1.388569	1.15066	5.998307	2.643921
935	ENSSSCG00000034184	UP	-	6.721164	19.958809	14.163594	1.331755	0	0.185563
936	ENSSSCG00000034185	DOWN	RF00045	2.61637	3.022528	1.301376	7.622111	9.397757	3.943144
937	ENSSSCG00000034207	UP	CEBPB	2.811143	3.318913	3.939671	1.147669	0.396296	0.630099
938	ENSSSCG00000034242	UP	HNF4G	2.398603	4.700064	1.189826	0.416229	1.001844	0.588368
939	ENSSSCG00000034266	DOWN	CACNA1H	1.119425	1.311006	1.91159	2.577255	3.924762	4.944024
940	ENSSSCG00000034293	UP	ARL4C	79.030294	79.107233	70.505737	25.724676	35.640913	30.887559
941	ENSSSCG00000034345	DOWN	SPRY3	0.160072	0.041041	0.132934	0.241752	0.716718	0.22808
942	ENSSSCG00000034402	DOWN	LRIT1	0.013069	0	0.014975	0.23654	0.028902	0.010307
943	ENSSSCG00000034474	UP	-	0.276101	0.386199	0.327685	0.057829	0.040221	0
944	ENSSSCG00000034500	UP	MSX2	1.565483	4.692935	1.694008	0.020033	0.086457	0.030689
945	ENSSSCG00000034557	DOWN	ASCL1	1.633986	0.613951	3.43469	9.098068	8.841768	6.836399
946	ENSSSCG00000034639	UP	MGAM	1.232796	1.025219	0.941544	0.344217	0.579166	0.311861
947	ENSSSCG00000034702	DOWN	-	0.07769	0.226174	0.142392	1.930692	0.293453	0.786864
948	ENSSSCG00000034708	UP	PITX2	0.520611	2.730254	0.838925	0.048571	0	0.02374
949	ENSSSCG00000034739	DOWN	-	2.399657	2.598133	2.5751	6.663164	5.035661	3.775471
950	ENSSSCG00000034759	DOWN	-	0.39911	0.31788	0.273128	2.298676	3.721527	1.54394
951	ENSSSCG00000034763	UP	IRS2	5.135905	5.710399	8.942248	2.329462	1.750043	3.007533
952	ENSSSCG00000034776	DOWN	TAFA5	0.020652	0	0.08624	0.348734	0.290596	0.355871
953	ENSSSCG00000034817	DOWN	-	0.066454	0.046741	0.120997	0.149936	0.034495	0.126101
954	ENSSSCG00000035025	DOWN	ADGRV1	0.961731	0.892632	2.539456	3.650241	5.085064	2.434568
955	ENSSSCG00000035037	UP	-	5.91535	7.552407	6.53798	2.68043	2.071347	2.364945
956	ENSSSCG00000035057	UP	RUNDC1	12.462133	11.072522	11.518097	5.214673	4.402832	5.166735
957	ENSSSCG00000035067	UP	-	12.37041	12.306167	9.710336	3.488301	1.032299	0.599558
958	ENSSSCG00000035077	UP	INHBA	0.463201	0.847281	0.348564	0.246195	0.299172	0.098393
959	ENSSSCG00000035092	DOWN	-	0.142219	0.227477	0.227007	0.563404	0.419024	0.427566
960	ENSSSCG00000035101	UP	KLF5	2.679955	9.461376	5.385378	0.550676	1.487223	2.969883
961	ENSSSCG00000035102	UP	LYPD1	0.464882	1.333359	0.671503	0.145598	0.454148	0.475401
962	ENSSSCG00000035212	UP	KLF6	22.312396	22.585375	19.546339	2.910911	3.768396	4.977058
963	ENSSSCG00000035222	DOWN	CHST8	0.081907	0.055888	0.05631	0.22407	0.231273	0.155034
964	ENSSSCG00000035230	UP	PIEZO1	4.925698	6.525697	5.056457	1.567127	1.951899	3.541737
965	ENSSSCG00000035262	UP	TMEM74B	2.289074	5.862195	4.234108	2.007184	1.291115	2.421287
966	ENSSSCG00000035284	DOWN	BMF	2.37846	3.198683	3.560097	5.612434	8.14255	8.623856
967	ENSSSCG00000035299	UP	SFRP4	0.742773	0.786099	0.368721	0.364937	0.114514	0.127727
968	ENSSSCG00000035379	DOWN	JCHAIN	0.828324	0.614971	0.990508	2.257466	1.945751	1.721583
969	ENSSSCG00000035403	UP	RFX2	5.017928	3.215079	4.992258	1.471341	1.534074	2.244576
970	ENSSSCG00000035420	UP	HES4	34.015922	32.530921	36.954805	9.81124	13.366354	14.699078
971	ENSSSCG00000035446	UP	CAVIN1	1.927314	2.717933	3.089695	0.964173	1.644048	0.945774
972	ENSSSCG00000035458	DOWN	RF01875	11.668943	8.68181	13.06231	45.072949	29.421122	30.014144
973	ENSSSCG00000035488	DOWN	WDR44	4.510003	5.361497	5.369546	17.949553	7.328187	14.104426
974	ENSSSCG00000035495	UP	KITLG	0.25345	0.906062	0.119557	0.063902	0	0.072668
975	ENSSSCG00000035511	UP	C1QTNF1	0.646745	0.908557	0.674519	0.321693	0.230052	0.317445
976	ENSSSCG00000035534	DOWN	-	0.006324	0	0.011117	0.03621	0.016002	0.017248
977	ENSSSCG00000035570	UP	-	151.669517	150.396359	150.005817	132.715737	131.241763	129.920485
978	ENSSSCG00000035594	DOWN	PRSS22	1.537857	1.259036	1.363043	5.064577	2.094483	4.254101
979	ENSSSCG00000035596	DOWN	-	2.682695	2.439992	2.898471	10.228586	4.012164	5.992507
980	ENSSSCG00000035603	DOWN	-	1.481372	1.269912	1.794295	1.625364	1.934436	2.313119
981	ENSSSCG00000035617	DOWN	-	0.51526	0.456976	1.153891	2.563777	2.226395	1.889595
982	ENSSSCG00000035662	DOWN	-	0.06695	0.212205	0	0.472882	0.576601	0.50787
983	ENSSSCG00000035774	UP	ERRFI1	6.204201	12.558558	8.746818	1.24548	1.450563	1.336933
984	ENSSSCG00000035778	DOWN	-	8.929054	4.880063	13.892879	16.935411	33.145878	17.567415
985	ENSSSCG00000035791	UP	SIX5	21.397908	22.780638	24.096059	5.141121	6.031219	13.270913
986	ENSSSCG00000035798	UP	PRTG	20.035777	29.469675	11.59723	2.65827	7.155427	5.695841
987	ENSSSCG00000035818	DOWN	-	0.288048	0	0.319573	1.252672	0	0.452164
988	ENSSSCG00000035825	DOWN	UBE2QL1	0	0.019034	0.019917	0.739206	0.104634	0.438691
989	ENSSSCG00000035831	DOWN	RF01965	0.188779	0	0	0.22815	0	0.453614
990	ENSSSCG00000035867	DOWN	GFOD1	0.045552	0.025017	0.171383	0.54542	0.178389	0.338912
991	ENSSSCG00000035876	DOWN	ZNF599	0.777526	0.547666	0.796438	1.391888	1.305118	1.463628
992	ENSSSCG00000035878	UP	FOXD1	4.10493	5.394289	12.178035	0.238202	0.159048	0.686399
993	ENSSSCG00000035887	UP	C8orf34	0.902651	1.394317	0.336336	0.614757	0.340343	0.163379
994	ENSSSCG00000035891	DOWN	ADGRB1	0.020626	0.016302	0.052593	0.223275	0.197571	0.053842
995	ENSSSCG00000035940	UP	SPSB1	4.267468	5.139131	3.562943	1.326674	1.922518	2.827574
996	ENSSSCG00000035952	UP	TGFB1I1	9.550907	6.166943	9.38635	5.035531	3.971252	3.492918
997	ENSSSCG00000035960	DOWN	-	0.018313	0.018739	0.052422	0.292954	0.048598	0.176279
998	ENSSSCG00000035993	UP	C1QTNF2	0.616552	0.49174	0.395664	0.221593	0.133234	0.260775
999	ENSSSCG00000036008	DOWN	TACR1	0.479668	0.239048	0.106922	0.843412	0.68516	0.361757
1000	ENSSSCG00000036011	DOWN	ISLR2	1.301439	0.786305	3.092892	7.365795	5.105374	3.395468
1001	ENSSSCG00000036020	UP	-	0.230343	0.420286	0.2085	0.134657	0.083559	0.099418
1002	ENSSSCG00000036033	DOWN	THRB	0.057996	0.075792	0.104786	0.191512	0.250481	0.07842
1003	ENSSSCG00000036036	DOWN	XG	0.121922	0.150264	0.364489	2.635377	0.602876	2.885334
1004	ENSSSCG00000036060	UP	RRAD	1.186828	2.335339	1.440673	0.539289	0.270309	0.220142
1005	ENSSSCG00000036136	UP	BHLHE40	1.738666	5.005871	1.002502	0.707486	0.384095	0.316037
1006	ENSSSCG00000036158	DOWN	TRAM1L1	0.184201	0.112729	0.352366	0.310894	0.465851	0.515312
1007	ENSSSCG00000036190	DOWN	GIPC3	0.029089	0.022729	0.03333	0.232846	0.124981	0.045882
1008	ENSSSCG00000036201	DOWN	NPR3	0.906813	0.702742	0.808731	3.353774	2.623943	1.82807
1009	ENSSSCG00000036206	UP	DIPK2A	6.706342	6.502481	6.883144	2.827315	2.767651	2.989919
1010	ENSSSCG00000036237	DOWN	ITGA7	0.019207	0.013877	0.011706	0	0.513163	0.016115
1011	ENSSSCG00000036285	UP	NKX2-5	0.088595	0.089669	0.180563	0	0.046499	0
1012	ENSSSCG00000036322	UP	SPRY4	33.086742	38.385338	37.326845	4.140434	3.055208	3.088607
1013	ENSSSCG00000036326	UP	LATS2	14.997099	14.327584	16.969418	5.733066	5.245372	5.847867
1014	ENSSSCG00000036331	DOWN	-	3.315521	1.54676	1.416517	9.851448	1.655311	13.047484
1015	ENSSSCG00000036341	DOWN	-	3.287453	2.041138	2.559947	5.876984	5.076794	6.534839
1016	ENSSSCG00000036352	UP	RAB7B	2.005765	2.644623	3.050262	1.317111	0.533068	0.880027
1017	ENSSSCG00000036354	UP	FOXI3	0.313602	0.784284	0.107125	0.134184	0	0.079273
1018	ENSSSCG00000036363	DOWN	-	0.08074	0.154733	0.194511	0.505274	0.191311	0.291423
1019	ENSSSCG00000036364	UP	EGR4	3.370605	11.613787	6.154915	0.158875	0.023906	0.053284
1020	ENSSSCG00000036379	DOWN	-	0.309568	0.242676	0.388579	0.359503	0.499541	0.647764
1021	ENSSSCG00000036381	DOWN	RBMS3	0.258327	0.187143	0.296437	0.670745	0.489797	0.518524
1022	ENSSSCG00000036402	UP	MYL9	57.98212	62.861998	52.387744	9.865616	13.12554	14.623923
1023	ENSSSCG00000036418	UP	SLC8A1	0.368993	0.500452	0.418361	0.028052	0.10867	0.023401
1024	ENSSSCG00000036437	UP	NOG	3.668534	5.685369	8.432475	1.587154	1.473152	2.445329
1025	ENSSSCG00000036461	UP	CACNG5	0.404917	0.68554	0.643423	0.161628	0.284419	0.283358
1026	ENSSSCG00000036499	DOWN	LMO3	2.441537	2.038744	3.084193	9.675808	9.492345	7.980434
1027	ENSSSCG00000036512	DOWN	FGFRL1	0.385514	0.090174	0.3307	1.199182	0.843098	0.500306
1028	ENSSSCG00000036555	DOWN	PRDM8	0.016716	0	0.038668	0.396424	0.44187	0.18214
1029	ENSSSCG00000036652	DOWN	-	1.834067	1.589602	3.697782	5.188756	8.401144	5.858755
1030	ENSSSCG00000036702	UP	ACTN1	71.352372	94.562648	57.856923	31.016602	31.503275	32.85797
1031	ENSSSCG00000036755	UP	TENT5B	4.798402	7.791495	2.650218	0.715778	1.142252	0.578784
1032	ENSSSCG00000036787	UP	APOLD1	0.976307	0.911695	0.955045	0.527857	0.169084	0.34715
1033	ENSSSCG00000036817	UP	PPP4C	83.174925	84.33305	81.407783	49.576352	53.736591	63.830765
1034	ENSSSCG00000036837	UP	-	2.610949	1.419237	0.637831	0	0.420628	0
1035	ENSSSCG00000036843	DOWN	-	11.062816	11.155904	11.268899	26.371832	23.501074	20.582842
1036	ENSSSCG00000036864	UP	-	7.854671	5.426921	7.196455	1.333322	3.280507	4.117933
1037	ENSSSCG00000036872	UP	-	3.604206	4.766754	4.823768	1.19453	0.929471	2.081818
1038	ENSSSCG00000036932	UP	WNT6	0.474818	2.716209	0.9493	0.047838	0	0.124911
1039	ENSSSCG00000036933	DOWN	NR1D1	0.382733	0.620232	0.437492	1.23586	1.10907	1.160499
1040	ENSSSCG00000036946	UP	-	2.711252	4.613092	2.464431	0.728714	0.500721	0.935596
1041	ENSSSCG00000036996	UP	TRIM71	8.914703	11.449004	10.28299	3.370587	3.598025	3.325785
1042	ENSSSCG00000037013	UP	WFIKKN1	3.656009	4.460617	2.521397	1.935761	1.581979	1.046178
1043	ENSSSCG00000037015	DOWN	SESN3	8.247243	8.524107	16.886745	22.891789	20.184197	24.931248
1044	ENSSSCG00000037019	DOWN	CAMK4	0.093526	0.087361	0.098184	0.200236	0.206107	0.203383
1045	ENSSSCG00000037066	UP	GADD45A	6.396614	27.082657	7.589729	2.522334	1.921531	4.27528
1046	ENSSSCG00000037096	UP	TMEM88	11.986582	13.811933	9.894396	7.284579	5.177499	6.338978
1047	ENSSSCG00000037104	DOWN	RF01877	8.590748	4.152639	7.896713	45.13006	32.5914	27.058086
1048	ENSSSCG00000037159	UP	MNT	13.350157	12.074969	13.285815	4.210866	5.79379	6.813195
1049	ENSSSCG00000037179	UP	PIRT	0.851252	1.153658	0.656694	0	0.12417	0.03583
1050	ENSSSCG00000037192	DOWN	NBDY	1.005665	0.732318	0.792502	5.440758	1.016537	2.012714
1051	ENSSSCG00000037209	UP	TLNRD1	25.389251	22.785354	24.357341	10.470646	10.46179	10.698946
1052	ENSSSCG00000037241	UP	RGS2	0.592608	1.383549	0.641721	0.482449	0.430335	0.23514
1053	ENSSSCG00000037257	DOWN	-	2.331379	2.362506	1.897146	2.761728	2.624178	3.27417
1054	ENSSSCG00000037321	UP	-	1.533692	1.819729	11.540821	0.626692	0.698554	1.536834
1055	ENSSSCG00000037479	UP	-	34.344973	39.404441	44.440239	26.554389	21.133129	32.481525
1056	ENSSSCG00000037483	DOWN	RFTN2	0.23222	0.505999	0.767483	1.209259	0.899585	0.893291
1057	ENSSSCG00000037501	DOWN	FANCF	2.312109	2.339508	2.495288	3.843928	4.297925	4.757628
1058	ENSSSCG00000037520	DOWN	-	1.184943	0.961861	1.919801	4.735035	3.123876	4.625061
1059	ENSSSCG00000037579	DOWN	PPBP	0	0	0	0.483381	0.310028	0.212148
1060	ENSSSCG00000037630	DOWN	RF00045	6.969608	7.971668	3.052561	23.411003	14.219262	8.832569
1061	ENSSSCG00000037646	DOWN	DNAJA4	0.703363	0.694678	0.79887	2.037253	0.748571	2.248256
1062	ENSSSCG00000037661	UP	INAFM2	2.856309	2.803235	3.855939	0.613057	0.879528	0.738722
1063	ENSSSCG00000037676	UP	-	9.076639	11.612593	10.416758	5.190429	5.00056	5.063515
1064	ENSSSCG00000037706	DOWN	PRKAR2B	0.526176	1.078727	0.24114	1.958692	4.776351	0.520834
1065	ENSSSCG00000037766	DOWN	NR3C2	0.127909	0.142288	0.219237	0.55342	0.405038	0.327169
1066	ENSSSCG00000037815	UP	ZC3H12A	5.834706	6.214526	3.858966	2.119597	1.813328	2.557543
1067	ENSSSCG00000037832	UP	PMP22	3.541987	5.436077	3.399407	1.705328	2.078837	1.760572
1068	ENSSSCG00000037847	UP	MOB2	8.632628	7.519859	11.015239	3.362196	3.02329	5.337116
1069	ENSSSCG00000037900	UP	CCND1	106.265768	112.165657	100.596406	44.490135	46.512809	49.687941
1070	ENSSSCG00000037910	UP	DUSP6	17.167546	20.020081	15.731284	10.261504	2.392638	1.592002
1071	ENSSSCG00000037935	UP	CYYR1	9.156656	12.36203	7.857046	1.660464	4.677627	3.958703
1072	ENSSSCG00000037959	DOWN	-	0.077618	0	0.144447	0.362879	0.224763	0.367845
1073	ENSSSCG00000037975	UP	JRK	11.339717	10.536717	13.172125	4.719566	4.610645	7.276591
1074	ENSSSCG00000037991	UP	RCVRN	0.086301	0.272959	0.114409	0	0.066383	0.038865
1075	ENSSSCG00000038013	DOWN	DIRAS1	0.3569	0.210466	0.31414	0.929128	0.921434	0.398091
1076	ENSSSCG00000038028	DOWN	-	1.489505	1.330085	1.35256	3.443623	1.227612	3.963452
1077	ENSSSCG00000038073	DOWN	NOD2	0.079071	0.096175	0.119863	0.420987	0.361986	0.081998
1078	ENSSSCG00000038077	DOWN	PPP1R14A	0.25587	0.180573	0.455665	1.055337	0.592385	0.651877
1079	ENSSSCG00000038081	DOWN	AGPAT3	0.512601	0.157599	0.83698	2.302143	2.079211	1.508537
1080	ENSSSCG00000038089	UP	COL18A1	90.421262	94.031131	52.285985	4.631185	11.011891	20.24377
1081	ENSSSCG00000038215	UP	-	0.221572	0.481147	0.07985	0.015029	0.062802	0.082604
1082	ENSSSCG00000038355	UP	SP5	4.734922	8.775771	14.569426	0.536247	3.006455	4.593582
1083	ENSSSCG00000038367	UP	FBXO46	6.663955	8.879391	8.179135	1.14692	2.649555	4.752999
1084	ENSSSCG00000038405	DOWN	STMN3	3.073217	1.064122	4.242254	6.635264	6.545766	7.904335
1085	ENSSSCG00000038406	UP	-	61.452637	83.086278	44.0401	29.730362	21.060555	21.044551
1086	ENSSSCG00000038420	UP	PERP	3.331445	7.738598	2.941178	1.874156	3.217273	0.991896
1087	ENSSSCG00000038467	DOWN	-	1.498198	1.737241	1.868489	3.552728	7.511073	3.091208
1088	ENSSSCG00000038471	UP	NUAK2	47.771273	57.794804	42.902404	18.827279	16.103631	22.936308
1089	ENSSSCG00000038508	UP	SPTBN2	3.985967	5.655105	3.618484	2.264568	2.479134	1.85114
1090	ENSSSCG00000038521	UP	CHAC1	9.3823	12.795808	7.716505	2.966919	0.691119	4.474877
1091	ENSSSCG00000038547	DOWN	GABRB3	0.006117	0	0	0.176855	0.064859	0.118256
1092	ENSSSCG00000038549	UP	ZFP36L2	30.294979	53.679433	45.405466	19.854915	16.514814	22.059212
1093	ENSSSCG00000038622	DOWN	HS3ST3A1	3.118459	1.570737	3.270229	3.197711	3.478739	2.603147
1094	ENSSSCG00000038644	UP	-	0.320047	0.44953	0.273527	0	0.156051	0.058132
1095	ENSSSCG00000038738	UP	DMWD	8.811544	8.891776	13.348031	2.993283	3.839678	5.356741
1096	ENSSSCG00000038767	DOWN	MBP	0.237392	0.175754	1.751866	13.084332	4.583837	3.532632
1097	ENSSSCG00000038779	DOWN	C5orf30	5.250236	4.688989	5.831268	12.712478	9.586374	9.14551
1098	ENSSSCG00000038783	UP	IGFBP3	0.523108	0.992597	0.696876	0.107476	0.264604	0.190094
1099	ENSSSCG00000038801	UP	NPNT	8.186137	28.729281	8.550454	2.331681	2.523611	5.035016
1100	ENSSSCG00000038838	UP	DLX5	0.751812	2.900975	1.145754	0.352788	0.901243	0.466197
1101	ENSSSCG00000038844	DOWN	SMIM5	0.015493	0.039684	0	2.371836	0	1.543276
1102	ENSSSCG00000038851	DOWN	-	0.255315	0.109325	0.216182	0.656174	0.774126	0.534807
1103	ENSSSCG00000038879	UP	RELB	1.890236	1.939349	1.24385	0.437964	0.693599	0.806608
1104	ENSSSCG00000038911	UP	KLF2	0.806693	2.227253	1.935653	0	0.054214	0.046035
1105	ENSSSCG00000038912	DOWN	IFITM3	0.329074	0.216181	0.686033	2.870616	1.377424	0.382593
1106	ENSSSCG00000038956	UP	HEYL	0.911875	1.196351	0.946892	0	0.284927	0.084677
1107	ENSSSCG00000038963	UP	-	16.194751	19.463318	14.41672	7.381512	6.162882	8.074747
1108	ENSSSCG00000038965	UP	ARC	8.742792	21.242981	32.914475	0.454099	0.330314	0.038106
1109	ENSSSCG00000038992	UP	TUBB6	9.933974	8.418225	9.93348	5.714348	4.269975	4.667613
1110	ENSSSCG00000038993	UP	HOXC4	0.114614	0.255862	0.047786	0	0.05403	0
1111	ENSSSCG00000039001	UP	-	0.812247	0.631534	0.844636	0	0.128268	0.24771
1112	ENSSSCG00000039049	DOWN	MAP7	7.312527	10.191692	8.08323	24.772208	30.257262	15.674849
1113	ENSSSCG00000039053	UP	VGF	3.576203	5.950814	3.699333	1.652481	1.502585	1.446417
1114	ENSSSCG00000039060	UP	RASSF3	9.630662	11.349863	6.024985	3.871339	3.547774	3.262605
1115	ENSSSCG00000039166	UP	WTIP	8.510122	9.549149	7.462333	2.687133	4.397374	4.911861
1116	ENSSSCG00000039193	UP	HOXB9	0.112034	0.125695	0.08129	0.017675	0.038987	0
1117	ENSSSCG00000039200	DOWN	-	0.017574	0.037161	0.042158	0.094118	0.04638	0.116559
1118	ENSSSCG00000039204	UP	SOST	0.261853	1.906338	0.209143	0.079354	0	0.038884
1119	ENSSSCG00000039212	DOWN	MYT1	0.274601	0.16739	0.39767	0.827969	0.895773	0.551799
1120	ENSSSCG00000039255	DOWN	RF00287	10.373752	10.052535	4.65305	22.060938	18.183425	18.63003
1121	ENSSSCG00000039332	DOWN	SEC16B	0.104971	0.056198	0.132993	0.417191	0.231707	0.226996
1122	ENSSSCG00000039365	UP	-	7.816492	7.255836	6.56193	2.119518	0	0
1123	ENSSSCG00000039442	UP	BMP2	1.715369	3.283887	2.326237	0.479178	0.840505	1.261309
1124	ENSSSCG00000039486	UP	DIPK1C	5.344136	9.193461	3.113894	2.505489	1.566709	3.995108
1125	ENSSSCG00000039488	DOWN	SPON2	0.168099	0.075915	0.131917	2.475624	1.610173	0.846456
1126	ENSSSCG00000039498	UP	RBFOX3	0.465172	0.498393	0.89139	0.388742	0.267797	0.194
1127	ENSSSCG00000039506	DOWN	-	2.293971	2.325084	3.00023	6.974115	5.592496	4.21172
1128	ENSSSCG00000039514	UP	ID3	209.692692	283.73508	213.609452	41.804286	52.791008	93.930689
1129	ENSSSCG00000039542	UP	CNN2	45.798095	43.377507	47.164241	12.148906	22.552924	13.493523
1130	ENSSSCG00000039637	DOWN	-	0.141938	0	0.223397	1.593964	0.799876	1.031286
1131	ENSSSCG00000039678	DOWN	TMEM269	0.055558	0.154939	0.062293	0.982051	0.247181	0.379224
1132	ENSSSCG00000039751	DOWN	NLRC5	0.004731	0	0.013553	0.049423	0.107837	0.05224
1133	ENSSSCG00000039838	DOWN	RGS10	0.241598	0.191962	0.272935	0.808582	0.802092	0.325701
1134	ENSSSCG00000039847	DOWN	C1S	0.219406	0.266935	0.369962	0.901128	0.79029	0.447702
1135	ENSSSCG00000039875	UP	NKD1	25.429002	34.97089	36.020494	3.67102	5.098467	14.118844
1136	ENSSSCG00000039894	DOWN	CD99	0.906568	1.058989	4.525686	23.777365	7.007819	12.809407
1137	ENSSSCG00000039931	DOWN	RF01876	13.024069	8.039685	6.614995	43.259427	28.433166	32.954834
1138	ENSSSCG00000039947	UP	KCNJ2	0.967536	4.096297	1.49913	0.418805	0.24638	1.077484
1139	ENSSSCG00000039963	DOWN	RF00334	5.018774	5.23797	2.055774	10.463997	9.113543	6.281412
1140	ENSSSCG00000040013	DOWN	MTUS1	2.494793	1.973039	1.676286	5.555395	9.561981	4.261731
1141	ENSSSCG00000040038	UP	ZNF8	8.478236	8.732645	12.482818	3.365766	5.397535	4.848597
1142	ENSSSCG00000040083	DOWN	-	0.464604	0.322834	0.580141	2.031134	1.728107	1.057414
1143	ENSSSCG00000040167	DOWN	-	0.396964	0.608894	43.009643	0.661986	0.910748	40.124906
1144	ENSSSCG00000040194	DOWN	PABPC5	0.053742	0.116706	0.115879	0.327979	0.189712	0.297708
1145	ENSSSCG00000040236	UP	-	1.729105	1.473357	7.39789	1.444241	0.60119	1.404956
1146	ENSSSCG00000040272	DOWN	TTC29	0	0	0	1.143762	0.030525	0.681321
1147	ENSSSCG00000040393	DOWN	DCAF16	1.728444	1.929727	2.023573	7.420951	3.820245	4.508893
1148	ENSSSCG00000040397	UP	COLEC12	8.464282	8.746346	2.923783	0.694746	0.870459	2.237308
1149	ENSSSCG00000040400	UP	GPR19	26.163675	26.816807	22.861847	9.027557	11.586183	12.65189
1150	ENSSSCG00000040401	DOWN	EEF1A2	0.024074	0	0.009195	1.307667	0.523009	0.171264
1151	ENSSSCG00000040403	UP	-	52.026496	101.052488	70.350057	9.706947	16.400978	27.554247
1152	ENSSSCG00000040426	UP	-	11.563731	12.366971	10.780557	4.146194	3.290386	5.637519
1153	ENSSSCG00000040507	UP	PDLIM7	102.756147	118.685584	84.622489	30.524616	40.963428	63.560533
1154	ENSSSCG00000040535	DOWN	LY6E	0.440548	0.216424	0.20102	1.638494	1.372071	0.702231
1155	ENSSSCG00000040550	DOWN	CASC1	0.898111	0.983218	1.019594	2.586855	1.712951	1.289836
1156	ENSSSCG00000040607	DOWN	MAF	1.372281	1.792883	2.096403	2.969083	4.996222	3.579089
1157	ENSSSCG00000040631	DOWN	LPL	0.916173	0.978596	2.185371	5.367253	3.005372	2.977721
1158	ENSSSCG00000040652	DOWN	CBLN1	24.275919	15.196213	48.55535	113.275006	58.452572	88.361552
1159	ENSSSCG00000040687	DOWN	CDH8	2.040044	2.69977	6.800612	13.689687	7.000216	5.652447
1160	ENSSSCG00000040698	UP	PRR7	4.330896	4.659647	7.908189	2.41092	2.39772	3.411787
1161	ENSSSCG00000040714	UP	RSPH6A	0.764693	0.968773	0.617777	0.388566	0.496092	0.445313
1162	ENSSSCG00000040727	UP	ASPSCR1	21.809641	22.571968	29.348548	11.888314	14.210437	16.675279
1163	ENSSSCG00000040768	DOWN	TRHR	0.029228	0.071832	0.150634	0.156914	0.279054	0.221073
1164	ENSSSCG00000040815	UP	DUSP5	6.825615	11.716401	7.628202	1.065483	0.189144	0.131242
1165	ENSSSCG00000040820	UP	-	1.018093	2.00744	1.169846	0.175851	0.179555	0.938996
1166	ENSSSCG00000040824	DOWN	CNTN2	2.631885	2.582792	6.175941	21.251595	10.657478	8.944608
1167	ENSSSCG00000040860	UP	NMRK2	0.075112	0.280784	0.113063	0	0	0.035112
1168	ENSSSCG00000040867	UP	-	0.576313	0.912039	0.505324	0.100071	0.164841	0.203979
1169	ENSSSCG00000040950	UP	-	0.228166	0.17602	0.204795	0	0	0
