# Supplementary material for: A cytokine screen using CRISPR-Cas9 knock-in reporter pig iPS cells reveals that Activin A regulates NANOG
Source: Stem Cell Res Ther. 2020 Feb 18;11:67. doi: 10.1186/s13287-020-1588-z (PMC7029561; doi:10.1186/s13287-020-1588-z)
Supplement: Supplementary file 7 — : Table S4. KEGG pathway enrichment analysis for differentially expressed genes identified using RNA-Seq data obtained from NANOG tdTomato knock-in positive PC-iPS cells vs. WT PC-iPS cells. [file 13287_2020_1588_MOESM7_ESM.csv]

	ID	Description	GeneRatio	BgRatio	pvalue	p.adjust	qvalue	geneID	Count
ssc05200	ssc05200	Pathways in cancer	45/265	498/7529	2.76507139543012e-09	6.7191234908952e-07	5.12265858521792e-07	100152215/100157844/397157/100517403/100152404/100157952/100152679/100049657/397614/100518950/100302363/396707/397590/100519512/102166564/102164419/110255240/100152209/100499567/100624415/110255708/100622044/100738589/100518256/100126276/100152368/100327037/100519764/397484/397457/100518595/100518649/100511484/100516839/100521912/397117/100621090/100048953/100519528/399522/100514950/110257482/397…	45
ssc04390	ssc04390	Hippo signaling pathway	21/265	149/7529	4.61378331989578e-08	5.60574673367337e-06	4.27382033842977e-06	100152085/100517403/100152141/100519512/397653/100624534/100626166/110255708/100415907/100622044/100738589/110261274/100126276/100327037/492315/100511484/100516839/100521912/100048953/100514950/100157103	21
ssc05165	ssc05165	Human papillomavirus infection	31/265	307/7529	8.98350747868391e-08	7.27664105773397e-06	5.54770988157322e-06	100152215/397157/100152404/492313/397460/100157952/100049657/100524978/100626716/396707/397590/100521477/100519512/102166564/397323/100499567/110255708/100739264/100622044/100738589/100518256/100126276/100327037/100512277/100626707/100511484/100516839/100233201/100521912/100514950/110257482	31
ssc05217	ssc05217	Basal cell carcinoma	13/265	62/7529	1.68472436111519e-07	1.02347004937748e-05	7.80293388305984e-06	100152215/100519512/110255708/100622044/100126276/100327037/100511484/100516839/100521912/100621090/100514950/733669/100157103	13
ssc05205	ssc05205	Proteoglycans in cancer	23/265	198/7529	3.91311306727121e-07	1.90177295069381e-05	1.44991136808365e-05	396957/100155015/100152215/397157/492313/396985/100626716/100516456/100519927/100519512/397653/396775/110255708/733585/100622044/100738589/100126276/100327037/100511484/100516839/100521912/100514950/100521017	23
ssc05224	ssc05224	Breast cancer	19/265	142/7529	4.73476496963857e-07	1.91757981270362e-05	1.46196251694103e-05	100152215/100152404/100157952/100518950/100519512/100499567/110255708/100622044/100738589/100518256/100126276/100327037/100518595/100511484/100516839/100521912/100621090/100514950/733669	19
ssc04310	ssc04310	Wnt signaling pathway	18/265	151/7529	5.19813406393427e-06	0.000180449511076575	0.000137574675977809	100152679/100519512/110255708/100622044/100738589/100126276/100327037/100739115/100511484/100516839/100517305/100521912/100514950/100151994/100622113/100145890/100513306/100626194	18
ssc04916	ssc04916	Melanogenesis	14/265	97/7529	6.47787541918099e-06	0.000196765465857622	0.00015001395707577	100152679/100049657/100519512/110255708/100622044/100126276/100327037/100511484/100516839/396863/100521912/100519528/100514950/397509	14
ssc05225	ssc05225	Hepatocellular carcinoma	18/265	157/7529	9.03763607864886e-06	0.000244016174123519	0.000186037888870433	100152215/100519512/397653/100152209/110255708/100622044/100738589/100126276/100327037/397484/100521999/100511484/100516839/100521912/397117/100621090/100514950/733669	18
ssc05226	ssc05226	Gastric cancer	16/265	144/7529	4.23721253511781e-05	0.00102964264603363	0.000784999374927089	100152215/100518950/100519512/110255708/100622044/100738589/100126276/100327037/100518595/100511484/100516839/100521912/100621090/100048953/100514950/733669	16
ssc04510	ssc04510	Focal adhesion	18/265	183/7529	7.25717531551228e-05	0.00150900420751087	0.00115046454633708	397157/492313/397460/396974/100626716/396707/100521477/100524720/102166564/397323/397653/733585/100157760/100513412/100738589/100519764/100626707/110257482	18
ssc04350	ssc04350	TGF-beta signaling pathway	12/265	91/7529	7.45187262968333e-05	0.00150900420751087	0.00115046454633708	396957/492313/445002/100625732/100624534/100156280/100515395/574073/100626978/492315/397093/100157103	12
ssc04022	ssc04022	cGMP-PKG signaling pathway	16/265	160/7529	0.000150831784251574	0.0028193941210102	0.00214950558933418	100155015/100155958/100152679/100517196/110255240/100157760/100622020/100736765/396860/397457/397434/100522091/100519528/100737701/100154587/733670	16
ssc04550	ssc04550	Signaling pathways regulating pluripotency of stem cells	14/265	130/7529	0.000179079639880541	0.00310831089221225	0.00236977568563724	100519512/110255708/100622044/100626978/100126276/100151940/100327037/100518649/100511484/100516839/100521912/100514950/397093/100286863	14
ssc04934	ssc04934	Cushing syndrome	15/265	149/7529	0.000225092224268496	0.00364649403314964	0.00278008641903546	100155015/100152215/100152679/100049657/100519512/110255708/100622044/100738589/100126276/100327037/100511484/100516839/396863/100521912/100514950	15
ssc05414	ssc05414	Dilated cardiomyopathy (DCM)	11/265	91/7529	0.000324531895170607	0.00492882815790359	0.0037577377335544	100037999/100152267/396693/100049657/100521477/397653/100622020/100736765/396860/100626707/100525250	11
ssc05218	ssc05218	Melanoma	9/265	68/7529	0.000577874953970175	0.00826021257733838	0.00629758463769355	100152215/100518950/102166564/100738589/100519764/100518595/100621090/100048953/733669	9
ssc04015	ssc04015	Rap1 signaling pathway	17/265	200/7529	0.000654605041770164	0.00883716806389722	0.00673745540067538	397157/100522873/492313/100152679/100049657/100518950/396730/100512494/102166564/397653/100519764/503661/100518595/100520706/100048953/100519528/397509	17
ssc04010	ssc04010	MAPK signaling pathway	21/265	280/7529	0.000833020963125755	0.0106538996862925	0.00812253127479961	100155958/397157/100522873/100518950/396730/100514374/100520402/102166564/110259314/733585/100157144/100519764/397484/100518595/100621090/110259213/397509/100525250/733669/100622968/100622609	21
ssc05410	ssc05410	Hypertrophic cardiomyopathy (HCM)	10/265	88/7529	0.000986807150005482	0.0119897068725666	0.00914095044215604	100037999/100152267/396693/100521477/397653/100622020/100736765/396860/100626707/100525250	10
ssc04921	ssc04921	Oxytocin signaling pathway	13/265	142/7529	0.00143095911562632	0.0165582411951045	0.0126240002180567	100155015/100152215/100152679/100049657/397590/397653/100157760/100738589/100522091/100519528/100525250/733670/397293	13
ssc04270	ssc04270	Vascular smooth muscle contraction	12/265	126/7529	0.00154297471043841	0.0170428570289334	0.0129934712457972	100155015/100152679/100049657/733615/100157760/397457/503661/397434/100522091/100124407/100519528/100154587	12
ssc05202	ssc05202	Transcriptional misregulation in cancer	14/265	162/7529	0.00165564598997353	0.0174922598071117	0.0133360958460111	100152215/397479/396985/397360/110255923/100737965/100519764/100156549/100519996/100511484/100621090/733669/100622968/448812	14
ssc04512	ssc04512	ECM-receptor interaction	9/265	80/7529	0.00188386384057642	0.0186734330520701	0.0142366221233023	492313/397460/100626716/396707/100521477/397323/100626707/110257482/100624725	9
ssc05219	ssc05219	Bladder cancer	6/265	38/7529	0.00192113508766153	0.0186734330520701	0.0142366221233023	100152215/397157/492313/100624415/100738589/100048953	6
ssc04924	ssc04924	Renin secretion	8/265	67/7529	0.00228451333673327	0.0213514131086994	0.0162783136544557	100155015/100152679/100049657/397457/397434/100522091/100519528/397293	8
ssc04151	ssc04151	PI3K-Akt signaling pathway	22/265	325/7529	0.00237597498288683	0.0213837748459815	0.0163029862373521	100152215/397157/100522873/492313/397460/397614/100518950/100626716/396707/396730/100521477/102166564/397323/100738589/100519764/397484/100626707/100518595/100518649/399522/110257482/397509	22
ssc04115	ssc04115	p53 signaling pathway	8/265	68/7529	0.00251206512110168	0.0218011365867038	0.0166211827561615	100152215/100517403/492313/100738589/100621090/733669/100513507/448812	8
ssc05214	ssc05214	Glioma	8/265	70/7529	0.00302018088655147	0.0253070329459313	0.0192940775329604	100152215/102166564/100738589/100519764/397484/100621090/100519528/733669	8
ssc05412	ssc05412	Arrhythmogenic right ventricular cardiomyopathy (ARVC)	8/265	75/7529	0.00464228226898913	0.0364894456240834	0.0278195470211768	100156744/100521477/397653/100622020/100526169/100518636/100626707/100525250	8
ssc00360	ssc00360	Phenylalanine metabolism	4/265	20/7529	0.00465503215780487	0.0364894456240834	0.0278195470211768	102162530/100739347/100522257/414424	4
ssc05146	ssc05146	Amoebiasis	9/265	93/7529	0.00525917734183614	0.0399368779395682	0.0304478688211566	100152679/100049657/396974/100626716/396707/100627693/100513412/100152001/110257482	9
ssc00350	ssc00350	Tyrosine metabolism	5/265	33/7529	0.00550167736885777	0.0405123515343163	0.0308866097900787	102162530/100739347/100522257/733609/414424	5
