# Supplementary material for: A cytokine screen using CRISPR-Cas9 knock-in reporter pig iPS cells reveals that Activin A regulates NANOG
Source: Stem Cell Res Ther. 2020 Feb 18;11:67. doi: 10.1186/s13287-020-1588-z (PMC7029561; doi:10.1186/s13287-020-1588-z)
Supplement: Supplementary file 9 — : Table S5. Differentially expressed genes (DEGs) identified using RNA-Seq data obtained from NANOG tdTomato knock-in positive PC-iPS cells treated with Activin A or SB431542. (log2[fold-change ≥1]; adjusted p-value ≤0.05). [file 13287_2020_1588_MOESM9_ESM.csv]

	Ensembl.ID	change	Genename.x	Act1_FPKM	Act2_FPKM	Act3_FPKM	SB1_FPKM	SB2_FPKM	SB3_FPKM
1	ENSSSCG00000000074	UP	MCHR1	0.988241	0.634611	2.220944	0.29403	0.285983	0.749353
2	ENSSSCG00000000080	UP	GRAP2	0.232926	0.353751	0.316847	0.017003	0.189212	0.034384
3	ENSSSCG00000000131	UP	ELFN2	1.48594	1.447698	4.561117	0.412976	0.906275	1.416265
4	ENSSSCG00000000216	UP	ASIC1	1.17684	0.836369	1.864047	0.453425	0.370114	1.095605
5	ENSSSCG00000000248	UP	-	0.6375	0.612481	2.53524	0.179516	0.56349	0.666747
6	ENSSSCG00000000289	UP	NFE2	0.546863	0.550921	0.720303	0.030993	0.004367	0
7	ENSSSCG00000000456	DOWN	SLC16A7	0.124371	0.152532	0.073345	0.246675	0.28417	0.145469
8	ENSSSCG00000000559	DOWN	RASSF8	7.638721	8.861797	4.273659	14.489688	17.597252	12.78509
9	ENSSSCG00000000837	UP	CHST11	2.69017	1.767208	2.911465	1.359739	0.770717	1.762133
10	ENSSSCG00000000906	UP	-	1.204761	1.787721	1.180413	0.351965	0.411638	0.298125
11	ENSSSCG00000000948	UP	SYT1	1.340578	1.125991	2.183097	0.389134	0.347451	1.101499
12	ENSSSCG00000001027	UP	BMP6	0.613292	0.79693	0.331566	0.028552	0.057504	0.04593
13	ENSSSCG00000001081	UP	SOX4	5.885305	5.8037	29.167194	4.652472	5.132726	4.850922
14	ENSSSCG00000001483	DOWN	FAM83B	0.693463	0.758493	0.197639	1.703291	1.319083	0.689674
15	ENSSSCG00000001573	UP	PIM1	96.208623	169.14385	111.310765	45.160897	72.995957	34.460936
16	ENSSSCG00000001786	DOWN	CFAP161	0.456396	0.401355	0.109859	0.589709	0.538742	0.839779
17	ENSSSCG00000001847	UP	MESP1	0.246414	0.429093	1.223221	0.204358	0.169806	0.351776
18	ENSSSCG00000001910	DOWN	ISLR	0.052978	0.077663	0.114294	0.370795	0.344354	0.154821
19	ENSSSCG00000002014	UP	JPH4	1.99799	2.111446	2.729585	0.891508	0.807748	1.526674
20	ENSSSCG00000002029	DOWN	MYH7	1.30804	1.482573	1.051792	5.344229	2.921336	2.848987
21	ENSSSCG00000002252	DOWN	ARRDC4	2.702803	2.781188	2.840515	6.620548	7.350649	6.656232
22	ENSSSCG00000002383	UP	FOS	111.046678	191.306633	118.845657	37.914383	50.979056	38.028514
23	ENSSSCG00000002507	UP	BCL11B	0.658092	0.471414	2.677076	0.06651	0.039028	0.584477
24	ENSSSCG00000002664	UP	GSE1	3.983248	4.349333	6.325367	1.460729	2.784133	2.403586
25	ENSSSCG00000002696	UP	VAT1L	7.858302	8.966417	6.652676	2.144106	3.753439	3.99351
26	ENSSSCG00000002700	UP	SYCE1L	0.2592	0.35404	0.296863	0.038692	0	0.130535
27	ENSSSCG00000002876	DOWN	-	2.549274	1.472783	2.145586	3.696924	3.630369	2.458407
28	ENSSSCG00000002987	UP	-	4.155391	2.290579	6.558387	1.029969	1.221611	1.824185
29	ENSSSCG00000003045	UP	-	0.862373	0.066108	0.712394	0.06248	0	0.014857
30	ENSSSCG00000003063	UP	PHLDB3	0.853993	1.131562	1.421889	0.483614	0.739341	0.664129
31	ENSSSCG00000003108	DOWN	NPAS1	0.22498	0.478454	0.241328	0.562672	1.543314	0.33212
32	ENSSSCG00000003172	DOWN	CCDC155	0.026357	0.027085	0.168507	0.196501	0.160656	0.262415
33	ENSSSCG00000003227	UP	-	9.659242	7.829584	11.183727	2.313223	1.853757	4.986532
34	ENSSSCG00000003239	UP	HAS1	0.73492	0.68436	0.549557	0.362008	0.213567	0.200079
35	ENSSSCG00000003325	UP	-	7.161765	3.649523	8.588226	2.112541	1.487183	4.585856
36	ENSSSCG00000003521	DOWN	-	2.393622	3.412039	1.180314	11.240798	9.421724	2.661381
37	ENSSSCG00000003557	DOWN	LIN28A	90.021123	200.037187	67.549691	327.303804	498.332049	192.331631
38	ENSSSCG00000003650	DOWN	GJA9	0.145631	0.062276	0.056971	0.214892	0.134828	0.115012
39	ENSSSCG00000003726	UP	DSC1	0.512913	0.25171	0.441371	0.051182	0.151669	0.032351
40	ENSSSCG00000003748	UP	CELF4	2.081215	0.802009	1.814055	0.593312	0.245046	0.827866
41	ENSSSCG00000003761	DOWN	ADGRL2	10.804488	6.023631	7.35497	17.795749	8.334048	12.902928
42	ENSSSCG00000003793	UP	-	1.464931	0.99893	0.459676	0.316176	0.217474	0.247202
43	ENSSSCG00000003821	DOWN	KANK4	0.416599	0.618409	0.292058	0.890589	1.585029	0.663851
44	ENSSSCG00000003901	UP	FAAH	11.34168	10.450611	11.903453	5.011796	4.539694	7.632027
45	ENSSSCG00000004192	UP	CCN2	116.854561	189.482485	206.51341	48.611876	77.16315	40.477275
46	ENSSSCG00000004207	UP	-	0.191843	0.148621	0.124934	0.025694	0.034752	0.082881
47	ENSSSCG00000004223	UP	HEY2	2.887216	3.030388	2.539116	0.980902	1.195658	0.901667
48	ENSSSCG00000004309	UP	CNR1	1.973042	4.723516	4.878552	0.710276	1.461867	0.651129
49	ENSSSCG00000004366	DOWN	BVES	0.655351	0.293857	0.709109	2.058877	0.954664	2.057795
50	ENSSSCG00000004433	UP	HS3ST5	0.275776	0.274425	0.492976	0.012651	0.028519	0.038338
51	ENSSSCG00000004452	UP	PRSS35	4.549488	8.021927	2.223127	0.929668	1.924432	1.144834
52	ENSSSCG00000004507	UP	SMAD7	7.284217	8.067485	6.67454	1.745602	1.106421	1.374179
53	ENSSSCG00000004573	UP	-	0.265919	0.656556	0.805399	0.084718	0.182003	0.311092
54	ENSSSCG00000004576	DOWN	RORA	0.159636	0.13932	0.249782	0.325801	0.242185	0.383994
55	ENSSSCG00000004644	UP	HDC	2.826388	4.17646	1.776257	0.938154	1.964838	0.848151
56	ENSSSCG00000004663	UP	SEMA6D	0.849289	0.766254	0.862678	0.106887	0.268819	0.670637
57	ENSSSCG00000004675	DOWN	DUOX1	0.068549	0.128817	0.15022	0.159057	0.580678	0.218049
58	ENSSSCG00000004932	DOWN	IGDCC3	40.919226	37.863328	56.912276	84.549971	66.805768	137.265062
59	ENSSSCG00000004961	UP	ITGA11	0.207957	0.479846	0.159915	0.077898	0.181561	0.081128
60	ENSSSCG00000004968	UP	PAQR5	0.985117	0.684142	1.047551	0.320894	0.613337	0.395175
61	ENSSSCG00000005190	UP	NFIB	1.276013	0.746202	2.704285	0.127852	0.286361	0.780186
62	ENSSSCG00000005193	UP	TYRP1	0.188995	0.215186	0.309022	0.020246	0.057049	0.030574
63	ENSSSCG00000005273	UP	OSTF1	8.390778	2.842395	6.254354	2.413789	1.57622	3.726847
64	ENSSSCG00000005504	UP	BRINP1	13.621317	19.387476	4.942472	5.454613	7.333213	2.975095
65	ENSSSCG00000005589	DOWN	NR6A1	5.956538	11.482836	6.031581	14.81485	19.98451	10.378263
66	ENSSSCG00000005688	UP	PTGES	2.391394	4.656058	2.305406	1.220148	1.21875	0.809498
67	ENSSSCG00000005742	UP	DBH	23.646684	27.170834	9.601953	1.997903	2.085162	2.480636
68	ENSSSCG00000005780	UP	KCNG2	0.514613	0.088493	0.793048	0.052453	0.029561	0.026492
69	ENSSSCG00000005948	UP	TG	0.229335	0.124104	0.248348	0.052609	0.057238	0.137969
70	ENSSSCG00000005967	DOWN	LRATD2	3.888468	4.821234	1.66048	8.326097	9.935333	5.454706
71	ENSSSCG00000005992	UP	SHAS2	0.883255	1.077488	0.873262	0.158402	0.340694	0.790205
72	ENSSSCG00000006002	UP	CCN3	1.020949	0.782762	1.048182	0.29972	0.609113	0.479714
73	ENSSSCG00000006038	UP	ZFPM2	0.28735	0.269739	0.195063	0.018151	0.143399	0.095468
74	ENSSSCG00000006115	UP	RUNX1T1	0.69837	0.806773	0.543895	0.132144	0.099293	0.232606
75	ENSSSCG00000006159	UP	HEY1	8.718116	10.826468	6.005478	0.871675	2.01667	1.57184
76	ENSSSCG00000006172	UP	PI15	0.116697	0.191594	0.0386	0	0.045981	0
77	ENSSSCG00000006185	UP	-	4.20601	5.090491	5.67673	2.403294	1.434218	2.930518
78	ENSSSCG00000006266	UP	ST18	0.615596	0.341249	1.116047	0.221511	0.218987	0.474767
79	ENSSSCG00000006328	DOWN	RXRG	0.231636	0.643222	0.419826	0.576517	1.283618	0.552075
80	ENSSSCG00000006455	UP	-	1.080037	0.497084	0.619628	0.18788	0.212663	0.486386
81	ENSSSCG00000006530	UP	EFNA1	14.431776	25.771248	14.901292	3.116186	8.921396	4.92333
82	ENSSSCG00000006737	UP	IGSF3	18.3295	16.209266	33.005486	7.156664	9.685408	13.738594
83	ENSSSCG00000006744	UP	NHLH2	2.377549	0.743588	7.745053	0.88645	0.79273	1.884823
84	ENSSSCG00000006808	DOWN	SLC16A4	0.12373	0.07251	0.07536	0.293877	0.124418	0.175997
85	ENSSSCG00000006811	UP	SLC6A17	0.33157	0.40494	0.833778	0.125734	0.142216	0.440888
86	ENSSSCG00000006872	UP	AGL	58.34034	33.69193	36.229334	14.849391	12.139872	13.561989
87	ENSSSCG00000006873	UP	FRRS1	13.920368	11.570534	12.069186	6.5525	6.593113	6.994695
88	ENSSSCG00000006874	UP	PALMD	10.734008	6.954083	12.362305	2.398723	2.623637	4.643697
89	ENSSSCG00000006957	UP	RHPN1	1.007934	0.707486	1.251492	0.459733	0.195454	0.685534
90	ENSSSCG00000007106	UP	INSM1	16.389629	16.153922	45.861201	6.505754	5.601112	10.397519
91	ENSSSCG00000007240	DOWN	HCK	0.35144	0.135858	0.050471	1.723245	0.554696	0.098943
92	ENSSSCG00000007336	UP	NNAT	73.833309	107.513218	68.996042	25.399364	48.563295	31.323917
93	ENSSSCG00000007348	UP	SLC32A1	0.565808	0.720171	0.98436	0.08483	0.068492	0.2918
94	ENSSSCG00000007439	UP	CDH22	1.618724	1.63489	3.044798	0.64637	0.716684	1.133521
95	ENSSSCG00000007453	UP	EYA2	1.163749	1.70168	3.023648	0.30657	0.820978	1.201189
96	ENSSSCG00000007718	UP	CLDN4	1.947855	7.082654	0.698145	0.268558	1.828611	0.282312
97	ENSSSCG00000007899	DOWN	-	0.136159	0.07193	0.088186	0.34625	0.148526	0.235133
98	ENSSSCG00000008162	UP	IL1R1	0.766582	0.490108	1.347613	0.210829	0.225513	0.55732
99	ENSSSCG00000008392	UP	BCL11A	9.906618	6.090226	10.987633	3.05075	1.21543	5.716642
100	ENSSSCG00000008468	DOWN	PKDCC	7.74975	18.711484	5.292263	22.219912	98.790764	19.205248
101	ENSSSCG00000008568	DOWN	DRC1	0.586688	0.473352	0.948631	0.887063	0.981686	1.99385
102	ENSSSCG00000008645	UP	ID2	56.944376	84.271576	49.355157	20.348106	41.985716	17.751103
103	ENSSSCG00000008842	UP	KIT	4.778159	7.174746	4.688409	2.173976	2.873117	2.551466
104	ENSSSCG00000008844	DOWN	KDR	0.044305	0.029963	0.018891	0.1894	0.083947	0.081439
105	ENSSSCG00000009179	DOWN	MTTP	4.563569	1.320487	2.017485	18.59569	2.813357	5.917506
106	ENSSSCG00000009228	DOWN	MAPK10	0.996625	0.809196	0.872247	2.122236	1.692138	2.610818
107	ENSSSCG00000009412	UP	LCP1	0.95096	0.668745	1.824279	0.343758	0.231126	0.77959
108	ENSSSCG00000009446	UP	PCDH17	2.319963	1.928227	1.764343	0.874184	0.60508	0.709528
109	ENSSSCG00000009625	DOWN	-	0.827104	0.841408	0.661801	2.969907	1.57271	1.689681
110	ENSSSCG00000009655	UP	EBF2	10.152749	12.063159	16.720156	2.325144	2.147308	5.942745
111	ENSSSCG00000009745	UP	ADGRD1	0.858139	0.933018	0.359448	0.091293	0.360002	0.077651
112	ENSSSCG00000009754	UP	TMEM132B	0.169478	0.758732	0.153585	0.018313	0.056699	0.07549
113	ENSSSCG00000009869	UP	LHX5	8.490043	2.727795	2.357055	0.716893	0.540695	0.776693
114	ENSSSCG00000009958	UP	SEZ6L	1.153342	0.848824	1.728578	0.392924	0.39404	0.711724
115	ENSSSCG00000009959	UP	ASPHD2	5.796802	4.338912	7.650419	2.098068	1.26438	3.133925
116	ENSSSCG00000009975	DOWN	EMID1	3.016567	4.411822	2.81832	10.485501	8.169499	3.302524
117	ENSSSCG00000010162	UP	SLC35F3	0.701881	0.423679	0.077154	0.131583	0.18107	0.102247
118	ENSSSCG00000010224	UP	EGR2	8.326684	16.204906	16.113897	2.762314	4.761771	6.170235
119	ENSSSCG00000010276	UP	UNC5B	10.42282	7.801031	15.759254	2.396669	3.991328	7.042086
120	ENSSSCG00000010313	DOWN	VCL	38.947613	36.859594	26.138413	95.96853	99.22646	84.717256
121	ENSSSCG00000010322	DOWN	ZNF503	8.782209	8.209058	16.002919	31.336756	14.830092	40.971832
122	ENSSSCG00000010332	UP	PLAC9	2.000874	0.997414	2.461931	0.900025	0.537571	1.224418
123	ENSSSCG00000010381	UP	ARHGAP22	7.576394	5.308587	5.545076	2.467064	1.529111	2.492661
124	ENSSSCG00000010491	DOWN	-	0.17447	0.083452	0.145597	0.483145	0.782542	0.39635
125	ENSSSCG00000010626	DOWN	RBM20	0.133841	0.296221	0.128662	0.691037	0.821312	0.220978
126	ENSSSCG00000010816	DOWN	TGFB2	1.912791	1.057036	1.427655	5.577149	2.565775	4.925028
127	ENSSSCG00000011014	UP	BAMBI	21.906519	33.528007	34.744349	8.492634	14.999944	17.340188
128	ENSSSCG00000011060	UP	GAD2	0.951684	0.801936	0.90096	0.071078	0.09279	0.198191
129	ENSSSCG00000011277	UP	CCK	2.419714	1.128511	1.618038	0.589631	0.055383	0.247842
130	ENSSSCG00000011393	DOWN	UBA7	1.5249	1.589257	1.727123	2.184015	1.775624	2.151763
131	ENSSSCG00000011521	UP	PDZRN3	2.471659	3.398178	7.033778	1.624571	1.374773	2.010443
132	ENSSSCG00000011609	UP	FBLN2	8.55514	11.621976	9.151311	2.51293	6.073595	4.889899
133	ENSSSCG00000011618	UP	GATA2	26.290697	38.855309	21.660565	2.148524	10.802988	4.741611
134	ENSSSCG00000011756	DOWN	NLGN1	0.942977	1.169924	0.571147	1.868412	2.2857	1.632669
135	ENSSSCG00000011819	DOWN	MB21D2	3.460367	2.670673	1.978019	6.478942	5.627968	4.608837
136	ENSSSCG00000012030	UP	CLDN8	2.967071	7.815676	3.060617	0.25141	2.426275	0.514292
137	ENSSSCG00000012103	UP	-	4.049456	6.900199	5.622421	3.171235	4.68871	4.363417
138	ENSSSCG00000012153	UP	RAI2	0.542326	0.318945	1.679447	0.109559	0	0.343711
139	ENSSSCG00000012376	DOWN	GDPD2	3.101023	1.887217	2.103006	8.348607	4.789036	7.279422
140	ENSSSCG00000012571	DOWN	-	1.693216	2.718969	0.873925	2.940802	6.473798	2.270922
141	ENSSSCG00000012656	UP	ELF4	1.271783	0.855552	1.9031	0.48024	0.616586	0.580452
142	ENSSSCG00000012712	DOWN	MCF2	0.854901	0.337596	0.421564	1.865318	1.042681	0.74816
143	ENSSSCG00000013088	DOWN	LRRC10B	3.784148	4.625914	4.906657	6.83664	11.457004	12.627793
144	ENSSSCG00000013286	DOWN	LRRC4C	0.142401	0.174602	0.185426	0.47185	0.170778	0.588519
145	ENSSSCG00000013350	UP	DBX1	1.404682	2.414148	0.406621	0.086385	0.227516	0.072984
146	ENSSSCG00000013387	UP	-	8.196619	4.730879	12.610218	1.184749	1.246787	2.228047
147	ENSSSCG00000013599	DOWN	ANGPTL4	1.342098	1.874404	1.153705	4.638513	7.66114	2.58279
148	ENSSSCG00000013653	DOWN	ICAM5	0.035827	0.133173	0.175558	0.188112	0.508377	0.309254
149	ENSSSCG00000013892	UP	KCNN1	2.655946	1.951868	4.524191	1.495771	0.587799	2.500084
150	ENSSSCG00000014047	UP	FGFR4	3.009754	2.289141	2.646687	1.629625	0.71768	1.666551
151	ENSSSCG00000014117	UP	THBS4	8.634895	6.387236	6.644403	1.178728	2.877595	2.155517
152	ENSSSCG00000014137	UP	HAPLN1	1.853674	2.00277	0.557282	0.626762	0.822406	0.320096
153	ENSSSCG00000014214	UP	TRIM36	0.873114	0.734652	0.856999	0.25467	0.474076	0.371146
154	ENSSSCG00000014293	UP	FSTL4	0.543244	0.162261	1.212434	0.178133	0.097772	0.194009
155	ENSSSCG00000014309	UP	NEUROG1	41.140908	40.19274	88.464103	10.429005	8.880834	28.869262
156	ENSSSCG00000014328	UP	GFRA3	0.828142	1.11697	0.759382	0.367072	0.518966	0.445685
157	ENSSSCG00000014336	UP	EGR1	150.636309	327.750841	303.544526	53.406853	69.086877	116.595863
158	ENSSSCG00000014851	UP	SLCO2B1	0.856513	0.683356	1.734019	0.314097	0.50036	0.522292
159	ENSSSCG00000014854	UP	KLHL35	1.325463	0.879039	1.293916	0.491686	0.365484	0.507303
160	ENSSSCG00000014909	DOWN	-	0.28123	0.083123	0.0689	1.555763	0.594731	1.23135
161	ENSSSCG00000014933	UP	NAALAD2	0.058711	0.158724	0.223077	0	0.034109	0.033605
162	ENSSSCG00000015014	UP	ZC3H12C	0.401841	0.377187	0.690513	0.095413	0.216091	0.139183
163	ENSSSCG00000015021	DOWN	C11orf88	0.353939	0.323618	0.64725	0.897207	1.494867	1.323812
164	ENSSSCG00000015082	UP	DSCAML1	0.449176	0.60132	0.511922	0.145405	0.269351	0.19531
165	ENSSSCG00000015119	DOWN	MFRP	0.111541	0.17181	0.13875	0.563958	0.370436	0.41565
166	ENSSSCG00000015235	DOWN	ETS1	1.986271	1.957725	1.520794	4.110168	4.031985	3.327441
167	ENSSSCG00000015303	DOWN	CFAP69	0.07674	0.012848	0.042478	0.078247	0.325514	0.20465
168	ENSSSCG00000015326	UP	COL1A2	21.315742	11.213593	12.714593	4.766309	3.239762	4.657539
169	ENSSSCG00000015334	DOWN	PDK4	1.969578	1.625316	1.136422	4.138298	2.925153	3.388881
170	ENSSSCG00000015355	UP	DGKB	1.17853	0.188079	0.695878	0.217737	0.016009	0.345905
171	ENSSSCG00000015383	UP	RAPGEF5	0.949527	0.711402	1.033499	0.386679	0.268146	0.451382
172	ENSSSCG00000015394	UP	KIAA1324L	0.372803	0.831515	0.48821	0.13561	0.341591	0.277686
173	ENSSSCG00000015527	DOWN	TDRD5	0.031912	0.060695	0.039247	0.271039	0.16878	0.174971
174	ENSSSCG00000015535	UP	QSOX1	1.310617	1.35836	1.378414	0.499142	0.488631	0.767965
175	ENSSSCG00000015541	UP	IER5	30.164566	27.334377	41.092452	11.736408	15.93947	9.106467
176	ENSSSCG00000015550	UP	RGS16	2.534737	1.427234	3.112698	1.053918	0.812854	1.0445
177	ENSSSCG00000015579	UP	PTGS2	1.035326	1.876057	0.879899	0.094302	0.398849	0.227284
178	ENSSSCG00000015582	DOWN	PTPN14	1.574925	1.830191	1.541724	3.621001	3.356386	3.346562
179	ENSSSCG00000015735	UP	PTPN18	0.439979	0.926177	2.498441	0.293281	0.753397	0.303934
180	ENSSSCG00000015753	UP	ANGPT2	1.123571	1.124976	0.67926	0.234877	0.430297	0.213743
181	ENSSSCG00000015795	DOWN	-	0.109112	0.053632	0.018609	0.158126	0.277826	0.17735
182	ENSSSCG00000015801	DOWN	TLR3	0.116482	0.090437	0.141365	0.235056	0.25387	0.679211
183	ENSSSCG00000015854	DOWN	OCA2	0.395757	0.525742	0.238461	1.176754	1.158558	1.14913
184	ENSSSCG00000015897	DOWN	IFIH1	0.058029	0.053584	0.140519	0.270966	0.155686	0.288331
185	ENSSSCG00000016034	UP	COL3A1	6.566795	7.468023	42.924029	0.01556	0.21485	2.734481
186	ENSSSCG00000016244	UP	COL4A4	0.347174	0.18444	0.281834	0.045494	0.141287	0.070412
187	ENSSSCG00000016298	DOWN	INPP5D	0.587327	0.881413	0.541089	1.395394	2.656558	1.189845
188	ENSSSCG00000016527	UP	SLC13A4	9.519731	16.645296	8.574345	1.349733	6.406477	2.200706
189	ENSSSCG00000016567	DOWN	STRIP2	0.847473	0.894341	0.348151	1.238984	2.172638	1.326569
190	ENSSSCG00000016600	DOWN	TMEM229A	0.498686	0.68498	0.221475	1.063496	1.085388	0.836208
191	ENSSSCG00000016621	UP	KCND2	1.763377	1.801595	0.776522	1.184616	0.452576	0.324887
192	ENSSSCG00000016628	UP	WNT2	0.169298	0.387485	0.38373	0.013413	0.113774	0.105025
193	ENSSSCG00000016665	UP	BMPER	1.169854	1.891423	1.430181	0.418591	0.930014	0.445894
194	ENSSSCG00000016868	DOWN	-	0.19579	0.084163	0.265185	0.291287	0.437944	0.431342
195	ENSSSCG00000016892	UP	FST	130.257638	81.792452	121.318527	59.8036	30.720583	47.058638
196	ENSSSCG00000016900	DOWN	ESM1	0.067567	0.160876	0.142455	0.479118	0.950889	0.839522
197	ENSSSCG00000017012	UP	SLIT3	3.381509	2.691541	6.454621	1.416798	3.030193	1.522213
198	ENSSSCG00000017215	DOWN	SLC16A5	0.087755	0.121896	0.112934	0.295191	0.141507	0.4115
199	ENSSSCG00000017219	UP	HID1	6.021792	5.239836	7.696525	2.644705	3.726107	2.598564
200	ENSSSCG00000017306	UP	ITGB3	0.695769	0.045372	0.638934	0.104762	0.015236	0.160262
201	ENSSSCG00000017330	DOWN	MAP3K14	1.795319	1.782539	1.68952	3.430198	4.394485	4.49135
202	ENSSSCG00000017376	UP	MEOX1	0.791832	1.359721	0.294668	0.029095	0.087268	0.073475
203	ENSSSCG00000017379	UP	ETV4	12.653952	5.872849	4.966516	4.431163	2.521417	3.015817
204	ENSSSCG00000017541	UP	HOXB13	1.430359	0.46317	0.487057	0.018032	0.020325	0
205	ENSSSCG00000017781	UP	PIPOX	0.460175	0.238611	0.377642	0.05893	0.156915	0.206207
206	ENSSSCG00000018293	DOWN	RF00217	1.483136	1.126316	2.05206	3.137462	3.318668	2.94247
207	ENSSSCG00000018888	UP	ssc-mir-9-2	1.982272	1.463055	2.305299	0.397088	0.148107	0.546978
208	ENSSSCG00000019290	DOWN	RF00279	2.012976	1.143972	1.42592	4.165271	3.758278	2.813182
209	ENSSSCG00000020872	UP	-	2.65539	2.279402	2.181878	0.521788	0.837251	1.048643
210	ENSSSCG00000021255	UP	ADA	10.230549	4.929862	6.826025	5.03992	1.703674	3.700178
211	ENSSSCG00000021490	UP	PRDM16	2.784207	0.873435	2.970608	0.401717	0.084489	0.853966
212	ENSSSCG00000021536	DOWN	CLDN9	0.860284	0.379994	0.940242	1.139069	1.519673	1.850901
213	ENSSSCG00000021706	UP	KIF21B	10.166407	6.889218	14.204295	4.815829	2.883621	4.917064
214	ENSSSCG00000022060	UP	RASSF10	1.766761	2.332267	1.311818	0.362361	0.986074	0.19436
215	ENSSSCG00000022128	UP	MXI1	1.979154	2.976918	2.366274	1.488821	1.275742	0.860638
216	ENSSSCG00000022233	UP	GAD1	0.705634	0.964886	0.499687	0.200655	0.19926	0.281643
217	ENSSSCG00000022289	UP	PCDH1	2.343244	3.019742	1.452679	0.858527	1.035581	0.704683
218	ENSSSCG00000022446	UP	SEL1L3	1.010455	1.194669	1.066033	0.378511	0.54886	0.345745
219	ENSSSCG00000022506	UP	-	4.934623	2.418142	6.479516	1.827555	1.286694	3.032565
220	ENSSSCG00000022569	UP	GRIA1	0.12003	0.054438	0.255686	0.013028	0.007488	0.060105
221	ENSSSCG00000022649	DOWN	SLC7A11	2.167699	2.887547	1.522502	5.304368	8.192742	2.897722
222	ENSSSCG00000022689	UP	GADD45B	4.91347	5.111015	2.67137	1.047396	2.382697	0.668006
223	ENSSSCG00000022865	DOWN	GRM8	0.31848	0.243342	0.139169	0.779179	0.44222	0.318663
224	ENSSSCG00000022987	UP	TMEM132E	1.663878	2.02833	5.836505	1.186162	1.427085	2.243204
225	ENSSSCG00000023243	UP	NFIA	2.015338	2.592562	3.929554	0.731757	1.35359	1.662179
226	ENSSSCG00000023351	UP	PLA2G4A	2.34095	1.98481	1.984311	0.531415	0.509648	0.566539
227	ENSSSCG00000023585	UP	SERINC2	0.79971	1.050675	3.596103	0.22574	0.245652	1.117592
228	ENSSSCG00000023591	DOWN	ADGRF2	0	0.018504	0.022307	0.068978	0.271849	0.072013
229	ENSSSCG00000023754	UP	-	0.721229	0.597258	0.485688	0.07782	0.299942	0.061653
230	ENSSSCG00000023837	UP	WFDC1	18.851148	23.799257	36.559475	2.015603	5.513984	5.851085
231	ENSSSCG00000023891	DOWN	GRM7	0.088914	0.200791	0.00736	0.241069	0.538427	0.296745
232	ENSSSCG00000024000	UP	EFCC1	1.491037	3.355903	2.618671	0.603954	0.937865	0.978811
233	ENSSSCG00000024134	DOWN	MGLL	0.243718	0.111993	0.116293	0.46337	0.424865	0.370713
234	ENSSSCG00000024158	UP	ANO1	0.195166	0.314865	0.499942	0.044775	0.111237	0.227674
235	ENSSSCG00000024236	UP	MMP17	7.837537	7.842793	7.629071	4.027802	3.017661	3.543229
236	ENSSSCG00000024357	DOWN	DNAI2	1.290426	1.482001	2.219995	3.515561	3.219558	4.192116
237	ENSSSCG00000024497	UP	HTR3A	0.462443	0.30067	0.885564	0.241391	0.043399	0.253487
238	ENSSSCG00000025460	DOWN	SPSB2	0.386042	0.488738	0.406633	1.616955	1.722243	0.465865
239	ENSSSCG00000025582	UP	PXDC1	16.434491	15.431032	26.909359	5.236462	4.747666	5.920534
240	ENSSSCG00000025588	UP	FJX1	40.997047	37.518794	102.289458	14.648496	14.217626	30.428327
241	ENSSSCG00000025810	UP	KCNAB1	0.78536	0.816588	0.36763	0.196919	0.352369	0.08775
242	ENSSSCG00000025879	UP	SCRT1	0.557628	0.367842	3.430201	0.215725	0.258896	0.711319
243	ENSSSCG00000025924	UP	IGFBP5	0.580188	0.768048	1.280541	0.224185	0.308328	0.648745
244	ENSSSCG00000025986	DOWN	EDARADD	0.062843	0.078776	0.107753	0.203723	0.392677	0.248311
245	ENSSSCG00000025992	DOWN	ENPP3	0.063481	0.094733	0.067892	0.369589	0.19185	0.286844
246	ENSSSCG00000025993	UP	SGPP2	0.701324	1.617749	0.176449	0.109078	0.302687	0.053257
247	ENSSSCG00000026404	UP	SERTAD4	34.523048	22.861662	35.941171	5.515079	5.583802	10.503471
248	ENSSSCG00000026442	UP	FAM163B	1.259239	1.167717	1.428892	0.166724	0.26382	0.306192
249	ENSSSCG00000026478	DOWN	PADI2	0.281488	0.168071	0.318411	5.80005	1.38793	2.333518
250	ENSSSCG00000026512	UP	-	1.209603	1.335125	0.571849	0.216275	0.577928	0.43815
251	ENSSSCG00000026517	DOWN	CALML4	0.545219	0.735815	0.486847	0.736591	2.428479	0.844643
252	ENSSSCG00000027266	DOWN	PNPLA3	0.695668	1.300515	0.495619	3.555791	1.466642	1.096092
253	ENSSSCG00000027417	UP	LDLRAD4	1.600606	1.379701	1.592296	0.363984	0.225049	0.304317
254	ENSSSCG00000027480	UP	KLF10	89.043192	102.373615	76.884324	31.148522	36.882603	47.864823
255	ENSSSCG00000027565	DOWN	-	0.721406	1.006396	0.500433	1.924716	2.433577	1.939304
256	ENSSSCG00000027617	UP	SYNPR	2.897932	1.785925	0.946881	0.685034	0.62733	0.643625
257	ENSSSCG00000027628	UP	IL6R	0.508747	0.802191	0.281997	0.270695	0.307419	0.205546
258	ENSSSCG00000027762	UP	TNFRSF11B	3.765195	2.673881	5.89604	0.185595	0.125587	0.283248
259	ENSSSCG00000027855	UP	SOCS1	6.281274	9.769424	15.0344	2.000926	3.400869	2.726941
260	ENSSSCG00000028064	UP	NKX2-6	0.567514	0.380311	0.759348	0.220813	0.096276	0.130078
261	ENSSSCG00000028172	UP	FAM78A	0.343666	0.323709	0.887753	0.237685	0.14244	0.278586
262	ENSSSCG00000028284	DOWN	KCND1	0.103632	0.080647	0.058185	0.096954	0.232562	0.238948
263	ENSSSCG00000028995	DOWN	TLE2	0	0.011771	0.006185	0.21092	0.103106	0.280411
264	ENSSSCG00000029230	UP	ECM1	0.863056	0.974651	0.349674	0.512259	0.529379	0.386846
265	ENSSSCG00000029388	DOWN	PDE2A	0.137432	0.270439	0.076482	0.509565	0.842985	0.157914
266	ENSSSCG00000029849	UP	S1PR1	0.340564	0.64957	0.593973	0.102917	0.167826	0.075804
267	ENSSSCG00000030005	DOWN	LGALSL	2.186459	2.900999	1.670677	5.278745	5.545899	3.665456
268	ENSSSCG00000030209	UP	MFNG	2.203503	1.201458	2.908666	0.674634	0.992461	1.290034
269	ENSSSCG00000030303	DOWN	ACHE	0.617437	0.600802	0.282885	1.712154	1.789647	1.056369
270	ENSSSCG00000030655	DOWN	MAMDC2	0.035889	0.367328	0.055234	0.308926	0.486242	0.397931
271	ENSSSCG00000030706	UP	FAM43B	1.393025	2.034931	1.780412	0.628125	0.367377	0.574852
272	ENSSSCG00000031166	UP	-	15.675083	20.421907	17.237284	7.500155	6.773878	9.813165
273	ENSSSCG00000031190	UP	-	23.360534	15.43548	32.01912	4.400928	2.08776	9.401194
274	ENSSSCG00000031201	DOWN	LMOD1	1.226179	0.995095	2.301217	4.171777	2.578027	6.138274
275	ENSSSCG00000031244	UP	GAP43	24.301918	18.132654	33.208353	5.882256	6.218146	11.799956
276	ENSSSCG00000031262	DOWN	TXNIP	0.626272	0.730204	0.882432	2.741365	2.953404	2.51711
277	ENSSSCG00000031344	DOWN	AJAP1	0.110447	0.181785	0.53421	0.880207	0.619692	0.880843
278	ENSSSCG00000031347	UP	-	1.204608	1.208054	1.370663	0.349406	0.582627	0.128264
279	ENSSSCG00000031356	UP	HES1	43.892159	75.351094	62.937772	6.598765	8.941044	6.202532
280	ENSSSCG00000031493	DOWN	CYBA	0.026424	0.21691	0.037234	0.815693	0.625582	0.534241
281	ENSSSCG00000031579	DOWN	PCP4L1	1.976168	1.515379	2.247131	3.743868	3.936838	6.866958
282	ENSSSCG00000031616	UP	FOSB	25.457225	33.957555	29.346702	7.894835	8.669034	14.781224
283	ENSSSCG00000031694	UP	DIRAS2	0.458048	0.500787	5.326448	0	0.498656	0.152067
284	ENSSSCG00000031733	UP	AKAP12	37.181151	36.250658	29.471937	17.101272	12.712065	15.704651
285	ENSSSCG00000032113	UP	-	0.218835	0.370171	0.443926	0.003264	0.067701	0.114125
286	ENSSSCG00000032203	DOWN	EPPK1	0.103261	0.116608	0.110776	0.221739	0.362353	0.200638
287	ENSSSCG00000032251	UP	MAFB	7.806868	8.471292	16.10082	2.70402	5.624674	4.317046
288	ENSSSCG00000032299	UP	LEFTY2	1.371469	0.782745	1.197313	0	0	0
289	ENSSSCG00000032327	UP	TMEM169	1.438647	2.050867	2.380903	0.67176	0.542114	1.389741
290	ENSSSCG00000032422	UP	-	0.293183	0.494362	0.536419	0.146018	0.233543	0.186732
291	ENSSSCG00000032434	DOWN	PLAUR	0.311285	0.220608	0.252554	0.4842	0.884155	0.380268
292	ENSSSCG00000032562	DOWN	TMC6	0.157067	0.307222	0.144076	0.62429	0.452198	0.224039
293	ENSSSCG00000032600	UP	PNOC	0.193319	0.504509	0.46867	0.027265	0.223388	0.117841
294	ENSSSCG00000032613	UP	SNAI1	1.981981	3.571318	0.936564	0.250975	0.939127	0.358931
295	ENSSSCG00000032744	UP	-	1.364676	1.399886	1.71805	0.812059	0.476427	0.153405
296	ENSSSCG00000033276	DOWN	RIPPLY1	0.026738	0.019521	0.034473	0.048353	0.195449	0.253901
297	ENSSSCG00000033425	UP	ST6GALNAC5	1.243959	1.059266	0.875321	0.493113	0.311072	0.410022
298	ENSSSCG00000033463	UP	KCNF1	1.797021	2.672237	6.12257	1.120418	0.91276	1.196201
299	ENSSSCG00000033465	DOWN	HIVEP3	0.080296	0.075507	0.087295	0.350778	0.37915	0.412356
300	ENSSSCG00000033590	UP	-	1.438702	2.278917	2.037973	1.266621	0.931242	0.671944
301	ENSSSCG00000033660	DOWN	FIGNL2	4.049292	5.200839	5.153914	14.323356	9.525938	9.676436
302	ENSSSCG00000033794	UP	-	0.455557	0.435473	0.639996	0.248867	0.093208	0.126907
303	ENSSSCG00000033952	UP	CITED4	0.637711	1.201086	4.150149	0.19789	0.552514	0.148121
304	ENSSSCG00000034080	UP	DEFB128	0.224934	0.1935	0.306996	0.013297	0.040176	0.078012
305	ENSSSCG00000034207	DOWN	CEBPB	1.243414	1.578851	3.00367	5.158301	7.60365	3.17864
306	ENSSSCG00000034242	DOWN	HNF4G	0.871256	1.308222	0.220121	3.340634	4.835737	1.835547
307	ENSSSCG00000034259	UP	PMEPA1	25.004128	15.925545	17.943858	6.661134	4.114792	4.704644
308	ENSSSCG00000034660	DOWN	CCR4	0.131526	0.189162	0.121365	0.307283	0.652655	0.412443
309	ENSSSCG00000034990	UP	-	1.2948	1.583472	1.247952	0.657425	0.920684	0.369469
310	ENSSSCG00000035269	UP	NXNL2	8.862659	14.124047	9.903192	2.885859	7.047019	4.634011
311	ENSSSCG00000035445	UP	SEZ6	7.33274	5.153304	13.520564	2.018999	2.144491	3.787043
312	ENSSSCG00000035598	UP	EDN1	1.091521	1.826101	0.765033	0.301193	0.726474	0.224788
313	ENSSSCG00000035760	UP	RFLNA	5.369752	2.918905	3.161606	1.196794	1.759032	1.214442
314	ENSSSCG00000035798	DOWN	PRTG	11.588838	16.066649	6.120192	51.966202	52.989992	26.961343
315	ENSSSCG00000035805	UP	DLK1	0.790459	1.051436	0.243356	0.113441	0.527473	0.122533
316	ENSSSCG00000035847	UP	TAL1	1.044277	0.645184	1.302707	0.15938	0.581132	0.151485
317	ENSSSCG00000036033	UP	THRB	0.184587	0.126224	0.095154	0.043744	0.04945	0.070717
318	ENSSSCG00000036089	DOWN	-	1.911301	1.834544	1.516093	4.02085	3.826955	3.553113
319	ENSSSCG00000036314	DOWN	HHEX	0.377053	0.415727	0.223767	0.952382	0.515891	0.492106
320	ENSSSCG00000036632	DOWN	-	0.620128	0.959479	0.198688	2.900901	3.403393	0.868522
321	ENSSSCG00000036837	DOWN	-	1.216574	0.985442	0.628206	4.52162	2.029141	1.898961
322	ENSSSCG00000036932	UP	WNT6	0.776644	3.352955	0.89591	0.222618	0.845407	0.67703
323	ENSSSCG00000037019	UP	CAMK4	0.169239	0.330048	0.15843	0.042234	0.098063	0.117819
324	ENSSSCG00000037102	UP	FSTL3	2.691817	2.878993	2.958448	1.139114	1.202718	1.211024
325	ENSSSCG00000037184	UP	GPR4	0.396454	0.578271	0.468172	0.142455	0.313709	0.127218
326	ENSSSCG00000037224	UP	DEXI	3.694906	4.264896	8.757931	1.75612	3.203817	2.767103
327	ENSSSCG00000037304	UP	HES5	77.810951	52.368369	156.728488	18.178949	8.607637	30.346035
328	ENSSSCG00000037480	UP	-	3.13789	1.102425	2.02817	0.5894	0.059999	0.69902
329	ENSSSCG00000037530	DOWN	-	1.434156	3.46401	1.592865	3.80462	8.860564	3.424272
330	ENSSSCG00000037534	DOWN	-	0.308431	0.505186	0.503652	0.500173	1.542819	0.824871
331	ENSSSCG00000037539	UP	SORCS2	0.802508	1.257408	0.636298	0.324518	0.417499	0.378689
332	ENSSSCG00000037706	DOWN	PRKAR2B	0.417587	0.840668	0.490129	1.056565	2.541915	0.958197
333	ENSSSCG00000037806	UP	KRT2	0.543293	0.44837	2.31072	0	0	0.151077
334	ENSSSCG00000037867	UP	TAL2	59.057917	32.008867	54.428315	32.952687	8.380585	23.673256
335	ENSSSCG00000038043	UP	-	7.820507	6.055823	8.997703	1.893887	1.777709	4.046876
336	ENSSSCG00000038138	DOWN	TFEC	0.295556	0.40279	0.055456	1.899923	2.013173	0.797552
337	ENSSSCG00000038185	UP	EREG	0.168157	0.809966	0.383279	0.085448	0.125101	0.168058
338	ENSSSCG00000038188	UP	-	1.89644	1.120859	1.428064	0.064072	0	0.107027
339	ENSSSCG00000038278	UP	NTSR1	0.588061	0.334644	0.976874	0.054882	0.166212	0.278095
340	ENSSSCG00000038406	UP	-	130.387958	195.352483	97.591317	53.68074	86.709118	41.932408
341	ENSSSCG00000038410	DOWN	CPEB2	0.787102	0.692877	0.480638	0.411951	2.073747	1.16589
342	ENSSSCG00000038453	UP	SYNPO	1.407944	0.811588	1.244442	0.262547	0.38728	0.378665
343	ENSSSCG00000038455	UP	RBM24	1.313354	1.505726	1.921857	0.782744	0.719727	0.740669
344	ENSSSCG00000038521	DOWN	CHAC1	4.956055	6.65441	3.388758	17.263397	22.123604	11.576688
345	ENSSSCG00000038522	DOWN	FAM162B	1.241473	0.866156	1.617983	3.825245	1.770857	2.532286
346	ENSSSCG00000038627	UP	ADAMTS18	0.451492	0.287148	0.504351	0.08993	0.142045	0.094471
347	ENSSSCG00000038684	DOWN	-	0.096818	0.084989	0.145121	0.309434	0.420401	0.397097
348	ENSSSCG00000038768	UP	GPR37L1	0.097804	0.179592	0.224396	0.013226	0.090603	0.039318
349	ENSSSCG00000038811	UP	MOB3B	6.087389	4.399413	9.761481	2.589591	2.4577	4.055972
350	ENSSSCG00000039049	DOWN	MAP7	3.366355	6.087434	6.02192	10.552982	14.536869	16.163643
351	ENSSSCG00000039053	DOWN	VGF	2.343073	2.156072	1.894126	2.40199	6.399456	5.308348
352	ENSSSCG00000039204	UP	SOST	3.644367	8.350563	1.498072	0.034751	0.554081	0
353	ENSSSCG00000039333	DOWN	RFX6	0.023673	0.033249	0.039305	0.311419	0.116183	0.231019
354	ENSSSCG00000039406	DOWN	-	5.829082	5.101888	1.600281	18.537092	8.855435	7.292973
355	ENSSSCG00000039609	DOWN	ANKRD33B	0.783649	0.631022	0.623151	1.662367	1.404231	1.414897
356	ENSSSCG00000039661	DOWN	SSPO	0.009136	0.005425	0	0.037324	0.015505	0.014682
357	ENSSSCG00000039756	UP	FOXC1	0.487894	0.595102	3.520147	0.569342	0.389109	0.611288
358	ENSSSCG00000039862	DOWN	TRIB3	0.817386	1.169592	0.817475	3.175701	4.048183	2.323
359	ENSSSCG00000039966	UP	NXPH4	0.858113	0.549821	0.655354	0.216004	0.182459	0.238363
360	ENSSSCG00000040207	UP	P2RY2	1.372748	1.008788	1.833005	0.885929	0.789423	0.310038
361	ENSSSCG00000040219	UP	-	0.611545	0.644344	0.523699	0.199164	0.436606	0.16325
362	ENSSSCG00000040332	UP	LBH	14.935732	8.800712	7.731462	7.344365	2.429781	4.727896
363	ENSSSCG00000040339	UP	ZFHX2	3.186766	2.626709	3.555132	1.727358	1.42493	1.23308
364	ENSSSCG00000040403	UP	NA	109.377451	195.291588	157.16644	11.779627	27.201851	11.817694
365	ENSSSCG00000040440	UP	-	0.212535	0.306083	0.164763	0.023235	0.128386	0
366	ENSSSCG00000040631	UP	LPL	1.751513	1.164513	3.388959	0.900931	0.464107	1.020293
367	ENSSSCG00000040875	UP	ZFPM1	4.244911	4.599319	4.841434	2.324552	2.612867	2.874358
368	ENSSSCG00000040950	DOWN	-	0.167107	0.078393	0.114115	0.167604	0.514807	0.902903
