# Supplementary material for: A cytokine screen using CRISPR-Cas9 knock-in reporter pig iPS cells reveals that Activin A regulates NANOG
Source: Stem Cell Res Ther. 2020 Feb 18;11:67. doi: 10.1186/s13287-020-1588-z (PMC7029561; doi:10.1186/s13287-020-1588-z)
Supplement: Supplementary file 10 — : Table S6. KEGG pathway enrichment analysis for differentially expressed genes (DEGs) identified using RNA-Seq data obtained from NANOG tdTomato knock-in positive PC-iPS cells treated with Activin A or SB431542. [file 13287_2020_1588_MOESM10_ESM.csv]

	ID	Description	GeneRatio	BgRatio	pvalue	p.adjust	qvalue	geneID	Count
ssc05224	ssc05224	Breast cancer	10/93	142/7539	8.71643906452257e-06	0.00160382478787215	0.0014038054493389	100144486/100520433/100152404/100157952/396810/100516839/100621090/100499567/100622044/110261433	10
ssc05165	ssc05165	Human papillomavirus infection	14/93	307/7539	2.07318562478582e-05	0.00190733077480295	0.001669460003117	100152404/100520350/100157952/100513005/100626716/397590/100621403/100516839/397063/100623720/102161832/100499567/100622044/110261433	14
ssc04330	ssc04330	Notch signaling pathway	6/93	52/7539	3.86237270269365e-05	0.00236892192431877	0.00207348429302501	100520433/100152404/100157952/102161832/100499567/110261433	6
ssc05200	ssc05200	Pathways in cancer	17/93	499/7539	0.000106351141975266	0.00489215253086222	0.0042820328216357	100157844/100144486/100520433/100152404/100155449/100157952/396810/100127133/397590/100621403/100516839/100621090/399522/100499567/396915/100622044/110261433	17
ssc04512	ssc04512	ECM-receptor interaction	6/93	80/7539	0.000432268029285096	0.015868408641122	0.0138893965794718	100520350/100513005/100626716/100621403/397063/100623720	6
ssc04380	ssc04380	Osteoclast differentiation	7/93	116/7539	0.00054165232378419	0.015868408641122	0.0138893965794718	100144486/100626904/397063/100049688/100307052/110261009/100515364	7
ssc04151	ssc04151	PI3K-Akt signaling pathway	12/93	325/7539	0.000603689459173121	0.015868408641122	0.0138893965794718	100520350/100144501/396810/100127133/100513005/100626716/396730/100621403/397063/100623720/399522/100620969	12
ssc04350	ssc04350	TGF-beta signaling pathway	6/93	91/7539	0.00086029616566169	0.0197868118102189	0.0173191201771367	100155536/100521305/654298/449001/445002/100337677	6
ssc04550	ssc04550	Signaling pathways regulating pluripotency of stem cells	7/93	130/7539	0.00106734174820187	0.0209575254740278	0.018343829505299	654298/100153154/100127133/100511625/100516839/100337677/100622044	7
ssc04933	ssc04933	AGE-RAGE signaling pathway in diabetic complications	6/93	96/7539	0.00113899594967542	0.0209575254740278	0.018343829505299	100157844/100520726/100626716/100152001/100621403/396915	6
ssc04080	ssc04080	Neuroactive ligand-receptor interaction	11/93	316/7539	0.00166294078131414	0.0278164639783455	0.0243473626355084	397295/100520160/397468/396574/100623647/100124407/100621202/396915/396776/110257490/450248	11
